# Supplementary material for: Thermal-responsive genetic and epigenetic regulation of DAM cluster controlling dormancy and chilling requirement in peach floral buds
Source: Hortic Res. 2020 Aug 1;7:114. doi: 10.1038/s41438-020-0336-y (PMC7395172; doi:10.1038/s41438-020-0336-y)
Supplement: Supplementary file 1 — Supplementary Table S1 [file 41438_2020_336_MOESM1_ESM.xlsx]

## Sheet: T1->T2
gene	locus	status	value_1	value_2	log2(fold_change)	test_stat	p_value	q_value	significant
ppa000022m	scaffold_8:15705657-15729749	OK	13.4411	3.46449	-1.95594	3.96669	7.28768e-05	0.00408599	yes
ppa000107m	scaffold_1:1356286-1365118	OK	24.2955	9.02274	-1.42905	3.05215	0.0022721	0.0464651	yes
ppa000283m	scaffold_1:10188250-10194653	OK	6.76957	2.21572	-1.61129	3.16634	0.00154369	0.0365836	yes
ppa000352m	scaffold_2:26238245-26243582	OK	114.449	37.2656	-1.61879	3.23576	0.00121317	0.0308205	yes
ppa000357m	scaffold_5:17784561-17796466	OK	12.0714	3.20204	-1.91453	3.9076	9.32175e-05	0.00490381	yes
ppa000400m	scaffold_2:25725752-25738746	OK	11.8866	4.26306	-1.47938	3.06708	0.00216164	0.0450031	yes
ppa000405m	scaffold_1:44966423-44976232	OK	6.75665	19.4513	1.52549	-3.24899	0.00115817	0.0300586	yes
ppa000430m	scaffold_3:20515845-20521846	OK	18.1196	6.09207	-1.57254	3.32596	0.000881149	0.0248055	yes
ppa000445m	scaffold_2:24190831-24197514	OK	12.9439	3.87627	-1.73953	3.57121	0.000355337	0.0128217	yes
ppa000478m	scaffold_3:6101225-6110241	OK	47.8753	17.6255	-1.44162	3.05369	0.00226049	0.0462882	yes
ppa000511m	scaffold_2:18869663-18873987	OK	26.2418	6.1002	-2.10494	4.43467	9.2214e-06	0.000791622	yes
ppa000622m	scaffold_1:12254826-12260723	OK	10.9081	3.21603	-1.76205	3.5367	0.000405163	0.0139015	yes
ppa000655m	scaffold_2:397699-414176	OK	10.5616	2.88073	-1.87433	3.70089	0.000214849	0.0090213	yes
ppa000683m	scaffold_6:2125404-2134004	OK	2.59483	11.3009	2.12273	-4.18265	2.88136e-05	0.00201876	yes
ppa000700m	scaffold_1:1598427-1601517	OK	5.4736	1.57748	-1.79487	3.24197	0.00118705	0.0303543	yes
ppa000704m	scaffold_1:1639239-1642329	OK	12.6757	4.47944	-1.50068	3.07522	0.0021035	0.0444122	yes
ppa000707m	scaffold_3:21776264-21784100	OK	21.172	7.15163	-1.56581	3.32922	0.000870911	0.0247853	yes
ppa000809m	scaffold_6:26160534-26167261	OK	3.32836	11.832	1.82981	-3.6805	0.000232777	0.00949586	yes
ppa000849m	scaffold_3:3691178-3696752	OK	2.21429	7.74073	1.80563	-3.43108	0.000601181	0.0186737	yes
ppa000927m	scaffold_5:2065545-2079300	OK	48.6282	5.96158	-3.02803	6.24973	4.1117e-10	1.54912e-07	yes
ppa000951m	scaffold_3:19058876-19065497	OK	1.09602	3.97946	1.8603	-3.10015	0.00193423	0.0420695	yes
ppa001117m	scaffold_6:183013-190753	OK	9.25994	2.25508	-2.03783	3.83348	0.000126344	0.00603669	yes
ppa001136m	scaffold_1:1192256-1195655	OK	13.9454	40.4334	1.53576	-3.28794	0.00100923	0.0273279	yes
ppa001149m	scaffold_1:12354558-12369451	OK	27.7388	9.57017	-1.53529	3.28703	0.00101251	0.0273693	yes
ppa001176m	scaffold_1:12876215-12887945	OK	18.5748	4.68914	-1.98595	4.04742	5.1786e-05	0.00318545	yes
ppa001412m	scaffold_7:19628070-19633598	OK	1.95882	8.09511	2.04706	-3.84612	0.000120005	0.00583176	yes
ppa001416m	scaffold_1:35355379-35360766	OK	13.7609	4.79482	-1.52102	3.07293	0.00211965	0.0446929	yes
ppa001428m	scaffold_1:37359060-37367671	OK	4.55591	14.3874	1.65899	-3.35605	0.000790636	0.0230481	yes
ppa001481m	scaffold_7:15087518-15094003	OK	3.78898	12.3031	1.69914	-3.35518	0.000793141	0.0230481	yes
ppa001497m	scaffold_7:15906968-15910748	OK	15.51	4.3755	-1.82568	3.65757	0.000254621	0.0100459	yes
ppa001503m	scaffold_3:15641998-15647104	OK	23.6299	65.2404	1.46515	-3.12212	0.00179551	0.0404223	yes
ppa001527m	scaffold_5:11572420-11575577	OK	5.14255	15.3017	1.57313	-3.19032	0.00142116	0.0345176	yes
ppa001535m	scaffold_7:18751830-18757844	OK	35.6721	159.446	2.1602	-4.3631	1.28232e-05	0.00102743	yes
ppa001556m	scaffold_1:30673686-30676962	OK	114.502	33.0674	-1.79189	3.71696	0.000201634	0.00865476	yes
ppa001641m	scaffold_3:21903272-21910069	OK	65.0341	18.5203	-1.81209	3.83677	0.000124665	0.00597473	yes
ppa001667m	scaffold_6:26975273-26984245	OK	0.381031	3.4249	3.16808	-3.52477	0.000423857	0.0144017	yes
ppa001692m	scaffold_1:44134297-44138604	OK	5.69062	43.7661	2.94316	-6.00632	1.89787e-09	4.71795e-07	yes
ppa001728m	scaffold_4:766958-773710	OK	19.4978	6.18171	-1.65724	3.47233	0.000515959	0.0168295	yes
ppa001744m	scaffold_3:20692853-20695871	OK	15.5235	4.14011	-1.90671	3.81305	0.000137261	0.00644014	yes
ppa001836m	scaffold_5:10491769-10496699	OK	4.94289	14.2298	1.52549	-3.11226	0.00185661	0.041204	yes
ppa001841m	scaffold_6:2711797-2715832	OK	11.3003	37.36	1.72514	-3.67451	0.000238311	0.00959635	yes
ppa001882m	scaffold_7:12710489-12716675	OK	7.1	1.32038	-2.42687	4.17059	3.03808e-05	0.00210031	yes
ppa001893m	scaffold_1:32458625-32465883	OK	23.38	68.5441	1.55176	-3.30224	0.000959152	0.0264767	yes
ppa001927m	scaffold_1:33367281-33370476	OK	1.33833	5.10537	1.93159	-3.17906	0.00147752	0.0355698	yes
ppa001970m	scaffold_1:42415850-42418194	OK	32.8664	94.4545	1.52301	-3.21349	0.0013113	0.0330448	yes
ppa002122m	scaffold_7:17615934-17619425	OK	6.87632	20.538	1.57859	-3.25344	0.00114018	0.0297199	yes
ppa002149m	scaffold_2:19498249-19501881	OK	0.43235	8.08503	4.22498	-5.02393	5.06249e-07	6.99968e-05	yes
ppa002188m	scaffold_2:26194160-26197660	OK	74.7834	19.6466	-1.92844	4.10124	4.10938e-05	0.00264331	yes
ppa002221m	scaffold_8:11958603-11961234	OK	51.4149	15.7661	-1.70536	3.64191	0.00027062	0.0104399	yes
ppa002260m	scaffold_2:21748930-21757280	OK	2.81892	10.8343	1.94239	-3.67263	0.000240067	0.00964218	yes
ppa002262m	scaffold_4:6165490-6169571	OK	24.4792	8.74928	-1.48432	3.09921	0.00194039	0.0421065	yes
ppa002298m	scaffold_6:26364560-26367911	OK	11.1963	68.7183	2.61767	-5.48366	4.16615e-08	7.65788e-06	yes
ppa002322m	scaffold_5:14934307-14936436	OK	6.69446	0.803201	-3.05914	4.59367	4.3551e-06	0.000425275	yes
ppa002334m	scaffold_5:8954768-8958305	OK	3.22338	31.0059	3.2659	-6.26885	3.63713e-10	1.42066e-07	yes
ppa002363m	scaffold_1:2034002-2038514	OK	28.5365	8.81423	-1.6949	3.56562	0.000362993	0.0129287	yes
ppa002391m	scaffold_1:2003621-2006385	OK	505.062	36.6755	-3.78357	7.28732	3.16192e-13	2.74454e-10	yes
ppa002402m	scaffold_3:4802416-4805581	OK	1.02222	5.77346	2.49773	-3.87071	0.000108518	0.00540763	yes
ppa002504m	scaffold_3:12731776-12744541	OK	1.75034	5.96764	1.76953	-3.01742	0.00254934	0.0496025	yes
ppa002522m	scaffold_6:23094419-23098083	OK	24.8025	5.34155	-2.21516	4.44132	8.94096e-06	0.000776076	yes
ppa002580m	scaffold_7:22126686-22130404	OK	18.5875	4.6379	-2.00278	3.94807	7.87847e-05	0.00438054	yes
ppa002597m	scaffold_7:17144767-17146744	OK	6.91668	27.3245	1.98204	-4.05809	4.94758e-05	0.00307281	yes
ppa002607m	scaffold_8:14530141-14535439	OK	206.012	54.6459	-1.91455	3.82524	0.000130646	0.0061668	yes
ppa002624m	scaffold_1:1984511-1987374	OK	525.248	145.005	-1.8569	3.46234	0.000535508	0.0172511	yes
ppa002641m	scaffold_2:22075054-22077889	OK	445.384	124.671	-1.83692	3.43287	0.000597235	0.018588	yes
ppa002646m	scaffold_6:5422823-5425374	OK	1.15473	14.6026	3.6606	-5.96861	2.3928e-09	5.84142e-07	yes
ppa002788m	scaffold_2:2947465-2953809	OK	7.0929	19.977	1.4939	-3.14763	0.00164602	0.0383269	yes
ppa002801m	scaffold_2:17422799-17427234	OK	0.796369	4.79561	2.59021	-3.74436	0.000180852	0.00791495	yes
ppa002830m	scaffold_2:20636102-20640164	OK	1.95741	7.28033	1.89506	-3.24656	0.00116809	0.0301656	yes
ppa002853m	scaffold_8:20905860-20911966	OK	8.94647	27.9573	1.64384	-3.41527	0.000637196	0.019559	yes
ppa002863m	scaffold_1:30621739-30624349	OK	107.057	30.1378	-1.82873	3.87035	0.000108679	0.00540763	yes
ppa002866m	scaffold_7:16890445-16894759	OK	20.3266	55.0115	1.43636	-3.08013	0.00206912	0.0439728	yes
ppa002883m	scaffold_8:19519467-19521697	OK	18.3254	56.2656	1.61841	-3.461	0.000538174	0.0172658	yes
ppa002936m	scaffold_1:33072875-33077042	OK	117.707	40.6144	-1.53513	3.204	0.00135533	0.0335589	yes
ppa002996m	scaffold_8:17419405-17421451	OK	0.902724	5.87575	2.70242	-4.10114	4.11114e-05	0.00264331	yes
ppa003039m	scaffold_2:26502155-26505894	OK	22.7267	79.0071	1.79759	-3.82756	0.000129419	0.00613632	yes
ppa003059m	scaffold_7:19588868-19593457	OK	12.3157	4.00495	-1.62064	3.11697	0.00182718	0.0407827	yes
ppa003060m	scaffold_7:17237698-17244304	OK	16.1618	5.32635	-1.60137	3.2314	0.00123184	0.0312439	yes
ppa003068m	scaffold_2:18669490-18671793	OK	7.55644	21.1102	1.48216	-3.0825	0.0020527	0.0438733	yes
ppa003086m	scaffold_6:24376567-24379909	OK	81.9419	334.938	2.03122	-3.88424	0.000102652	0.0052758	yes
ppa003136m	scaffold_1:40874724-40878820	OK	11.4758	31.5039	1.45694	-3.0798	0.00207143	0.0439728	yes
ppa003210m	scaffold_1:36737659-36741993	OK	4.36233	22.9061	2.39256	-4.65546	3.23262e-06	0.000336709	yes
ppa003234m	scaffold_1:25365052-25369429	OK	64.4045	13.4951	-2.25473	4.75044	2.02971e-06	0.000226515	yes
ppa003257m	scaffold_4:1953701-1955640	OK	7.30777	56.4401	2.94922	-6.02988	1.64082e-09	4.4478e-07	yes
ppa003265m	scaffold_6:1349963-1354201	OK	77.6766	23.4688	-1.72674	3.66094	0.000251294	0.00994926	yes
ppa003286m	scaffold_4:1754533-1759055	OK	3.29291	16.9487	2.36374	-4.58227	4.59951e-06	0.000443597	yes
ppa003323m	scaffold_4:12421256-12424574	OK	33.933	12.2221	-1.47319	3.13813	0.00170032	0.0391825	yes
ppa003345m	scaffold_8:14778452-14782989	OK	4.6995	22.3068	2.2469	-4.37992	1.18721e-05	0.00096109	yes
ppa003347m	scaffold_6:2253188-2255678	OK	9.27513	2.21672	-2.06494	3.69854	0.00021684	0.00903034	yes
ppa003391m	scaffold_1:4010629-4015979	OK	22.423	74.1329	1.72514	-3.6771	0.000235901	0.00955966	yes
ppa003414m	scaffold_1:6578582-6580695	OK	30.4904	11.2224	-1.44197	3.01779	0.00254622	0.0496025	yes
ppa003422m	scaffold_5:9981558-9984803	OK	1.76953	6.91907	1.96721	-3.24207	0.00118663	0.0303543	yes
ppa003442m	scaffold_6:24308107-24313760	OK	14.9342	4.00703	-1.89801	3.69236	0.00022218	0.00913509	yes
ppa003468m	scaffold_2:3485568-3494402	OK	22.4705	7.35892	-1.61047	3.33307	0.000858938	0.0246112	yes
ppa003479m	scaffold_1:25941694-25944844	OK	11.3609	43.5358	1.93813	-4.07169	4.66732e-05	0.00293813	yes
ppa003600m	scaffold_2:20475543-20481184	OK	31.1778	97.5798	1.64606	-3.50724	0.000452776	0.0151806	yes
ppa003601m	scaffold_1:36681436-36685385	OK	0.942945	6.17929	2.7122	-3.9362	8.2782e-05	0.0045382	yes
ppa003698m	scaffold_8:16328926-16332564	OK	2.36452	8.09655	1.77576	-3.18271	0.00145901	0.0351784	yes
ppa003739m	scaffold_2:11622604-11635353	OK	45.411	16.1713	-1.4896	3.1841	0.00145206	0.0350648	yes
ppa003769m	scaffold_1:32121348-32124187	OK	128.846	44.986	-1.5181	3.2029	0.0013605	0.0336336	yes
ppa003771m	scaffold_4:1829337-1831881	OK	0.947859	16.1163	4.08771	-6.117	9.53515e-10	2.92112e-07	yes
ppa003779m	scaffold_5:14663250-14666966	OK	20.6284	58.927	1.5143	-3.24448	0.00117665	0.0303365	yes
ppa003812m	scaffold_5:5482024-5484611	OK	14.0062	4.16754	-1.7488	3.30682	0.000943601	0.0262054	yes
ppa003813m	scaffold_5:16140812-16144026	OK	5.9883	18.2812	1.61014	-3.21112	0.0013222	0.0331591	yes
ppa003819m	scaffold_5:2514859-2516664	OK	96.3312	21.4074	-2.16989	4.59664	4.29363e-06	0.00042191	yes
ppa003900m	scaffold_6:20488722-20492251	OK	5.7805	18.1453	1.65033	-3.29731	0.000976141	0.0267565	yes
ppa003901m	scaffold_7:14395896-14399921	OK	56.8596	15.766	-1.85058	3.92191	8.78494e-05	0.0047167	yes
ppa003928m	scaffold_2:25374245-25377775	OK	23.8423	8.34193	-1.51507	3.08087	0.00206396	0.0439728	yes
ppa003946m	scaffold_3:19554778-19556419	OK	5.0625	17.0361	1.75067	-3.384	0.000714368	0.0213002	yes
ppa003995m	scaffold_8:16002828-16006291	OK	1.37272	8.08395	2.55803	-4.22896	2.34772e-05	0.00171406	yes
ppa004002m	scaffold_1:25307218-25311678	OK	6.81035	29.3831	2.10919	-4.26025	2.04195e-05	0.00153382	yes
ppa004009m	scaffold_6:24639608-24641627	OK	31.2293	7.85315	-1.99156	4.04303	5.27656e-05	0.00322035	yes
ppa004033m	scaffold_8:5815222-5819531	OK	29.6719	4.59838	-2.6899	5.19163	2.08465e-07	3.16219e-05	yes
ppa004103m	scaffold_1:2283213-2284880	OK	1.37337	16.7186	3.60567	-5.83298	5.44467e-09	1.2889e-06	yes
ppa004110m	scaffold_8:18689078-18692791	OK	61.536	282.72	2.19987	-4.41921	9.90607e-06	0.000836607	yes
ppa004175m	scaffold_1:33677820-33679478	OK	3.55496	27.2259	2.93708	-5.4886	4.05122e-08	7.62606e-06	yes
ppa004191m	scaffold_1:5990703-5992723	OK	47.7281	178.592	1.90376	-3.93643	8.27038e-05	0.0045382	yes
ppa004203m	scaffold_4:4453570-4457185	OK	12.6109	35.4139	1.48965	-3.1196	0.00181096	0.0405365	yes
ppa004242m	scaffold_1:31548818-31552888	OK	39.2202	161.2	2.03918	-4.2836	1.83897e-05	0.00140286	yes
ppa004251m	scaffold_7:14003148-14005027	OK	42.1213	14.5503	-1.53351	3.25942	0.0011164	0.0293152	yes
ppa004353m	scaffold_1:42599879-42603193	OK	23.2202	64.8902	1.48262	-3.1772	0.00148703	0.035634	yes
ppa004387m	scaffold_8:21431377-21433776	OK	33.1201	87.8804	1.40784	-3.01601	0.00256127	0.0497293	yes
ppa004392m	scaffold_3:16003862-16007083	OK	14.9757	3.68133	-2.02432	3.83066	0.000127799	0.00608759	yes
ppa004404m	scaffold_1:42614017-42616479	OK	1.3929	15.3503	3.4621	-5.50185	3.75835e-08	7.16104e-06	yes
ppa004409m	scaffold_8:20052854-20058636	OK	5.46157	0.773853	-2.81918	3.5666	0.000361637	0.0129287	yes
ppa004451m	scaffold_3:19604859-19608044	OK	92.5349	29.1169	-1.66814	3.55872	0.000372662	0.0130257	yes
ppa004453m	scaffold_7:15479678-15482900	OK	4.26297	13.2931	1.64074	-3.13843	0.00169857	0.0391825	yes
ppa004498m	scaffold_6:23936063-23938232	OK	2.20951	30.9153	3.80652	-6.61947	3.60485e-11	1.82328e-08	yes
ppa004524m	scaffold_7:19377809-19379508	OK	270.416	77.3941	-1.80488	3.6543	0.000257884	0.0101132	yes
ppa004574m	scaffold_6:27153925-27157750	OK	3.19549	10.6247	1.73331	-3.12676	0.00176742	0.0400787	yes
ppa004592m	scaffold_6:9699582-9701311	OK	6.13334	1.01387	-2.59679	3.84574	0.000120189	0.00583176	yes
ppa004610m	scaffold_1:36655744-36659287	OK	16.4853	74.2592	2.17139	-4.59676	4.29112e-06	0.00042191	yes
ppa004629m	scaffold_1:3442381-3446230	OK	138.366	39.7721	-1.79866	3.76418	0.000167097	0.00750208	yes
ppa004647m	scaffold_1:16579614-16585273	OK	56.0323	20.957	-1.41883	3.03423	0.00241149	0.0484686	yes
ppa004653m	scaffold_5:12666016-12668186	OK	1.20932	7.87135	2.70242	-4.10114	4.11114e-05	0.00264331	yes
ppa004703m	scaffold_6:1068560-1071315	OK	47.8444	193.62	2.01681	-4.12975	3.63158e-05	0.00241446	yes
ppa004754m	scaffold_1:46775223-46777901	OK	8.61982	25.4063	1.55946	-3.15053	0.00162975	0.0380616	yes
ppa004758m	scaffold_8:21475332-21479788	OK	7.34162	25.5157	1.79721	-3.68615	0.000227669	0.00931178	yes
ppa004762m	scaffold_1:34229125-34231680	OK	9.94952	87.2147	3.13187	-6.40415	1.51207e-10	7.15899e-08	yes
ppa004763m	scaffold_5:1202691-1207562	OK	168.074	55.019	-1.61109	3.32771	0.000875631	0.0247889	yes
ppa004795m	scaffold_5:9040028-9044532	OK	7.56525	2.22561	-1.76519	3.05651	0.00223929	0.0459746	yes
ppa004845m	scaffold_6:24446308-24449047	OK	2.36531	8.43092	1.83366	-3.13433	0.00172245	0.0394898	yes
ppa004859m	scaffold_3:21704896-21708867	OK	45.138	16.9908	-1.40959	3.02246	0.0025073	0.0495055	yes
ppa004911m	scaffold_1:33224316-33229147	OK	14.1111	41.294	1.54911	-3.28999	0.0010019	0.0272287	yes
ppa004919m	scaffold_2:4952058-4959508	OK	1.42952	5.84861	2.03256	-3.17246	0.00151155	0.0359433	yes
ppa004941m	scaffold_4:4799587-4801309	OK	75.2642	26.2214	-1.52122	3.25858	0.0011197	0.0293528	yes
ppa004978m	scaffold_2:22791740-22793380	OK	124.914	23.5082	-2.4097	5.07679	3.83855e-07	5.45214e-05	yes
ppa004985m	scaffold_2:18536924-18540069	OK	7.05964	24.2376	1.77958	-3.59824	0.000320382	0.0119409	yes
ppa005022m	scaffold_1:33906287-33909559	OK	5.13406	1.1573	-2.14933	3.1316	0.00173856	0.0396544	yes
ppa005058m	scaffold_8:4292732-4296036	OK	3.42204	11.6211	1.76382	-3.2085	0.00133428	0.0332486	yes
ppa005061m	scaffold_1:25380448-25387201	OK	40.9992	14.164	-1.53337	3.24811	0.00116174	0.030082	yes
ppa005078m	scaffold_3:21939361-21948013	OK	40.4577	12.5398	-1.6899	3.51621	0.00043775	0.0147719	yes
ppa005083m	scaffold_3:199579-203202	OK	35.6535	8.77788	-2.0221	4.19009	2.78847e-05	0.00196674	yes
ppa005096m	scaffold_2:22393854-22397098	OK	13.6711	4.55122	-1.58681	3.06607	0.00216896	0.0450038	yes
ppa005142m	scaffold_5:864975-866859	OK	43.3576	455.681	3.39367	-6.77911	1.20921e-11	7.26643e-09	yes
ppa005148m	scaffold_7:14819397-14821380	OK	24.1852	183.094	2.92039	-6.01614	1.78625e-09	4.65141e-07	yes
ppa005158m	scaffold_2:22355573-22358387	OK	29.2669	2.71717	-3.42909	6.21482	5.13849e-10	1.83177e-07	yes
ppa005163m	scaffold_1:45717267-45721462	OK	53.9799	20.0044	-1.4321	3.06363	0.00218671	0.0452519	yes
ppa005198m	scaffold_8:20869105-20871089	OK	58.6774	15.907	-1.88315	3.96732	7.26867e-05	0.00408599	yes
ppa005325m	scaffold_2:26282616-26284194	OK	5.90388	21.9588	1.89506	-3.66069	0.000251533	0.00994926	yes
ppa005339m	scaffold_5:15823665-15826061	OK	46.0027	13.1136	-1.81065	3.7802	0.000156703	0.00713797	yes
ppa005344m	scaffold_6:2040684-2042579	OK	276.317	88.0821	-1.6494	3.29247	0.00099311	0.0270791	yes
ppa005408m	scaffold_7:17966370-17969174	OK	1.68871	6.62988	1.97306	-3.19816	0.00138306	0.0338697	yes
ppa005413m	scaffold_1:33651527-33652961	OK	9.64711	1.52223	-2.66391	4.1157	3.86009e-05	0.00254316	yes
ppa005431m	scaffold_1:3743366-3746814	OK	480.673	121.647	-1.98236	3.7745	0.00016033	0.00728195	yes
ppa005459m	scaffold_2:20332918-20336529	OK	7.23295	28.9472	2.00077	-4.08524	4.40306e-05	0.00281929	yes
ppa005480m	scaffold_1:8010001-8014307	OK	15.295	4.99018	-1.6159	3.06203	0.00219841	0.0454338	yes
ppa005514m	scaffold_7:17140496-17142090	OK	5408.41	1939.44	-1.47957	3.11599	0.00183327	0.0408602	yes
ppa005580m	scaffold_1:27169350-27171016	OK	19.0138	4.83552	-1.9753	3.75566	0.000172885	0.00765201	yes
ppa005613m	scaffold_6:20235415-20237776	OK	95.3749	31.6	-1.59369	3.40818	0.000653971	0.0198787	yes
ppa005711m	scaffold_3:12994614-12995959	OK	124.602	12.4216	-3.32639	6.79834	1.05835e-11	6.61429e-09	yes
ppa005748m	scaffold_3:6074318-6079069	OK	15.3964	43.4032	1.49521	-3.13368	0.00172629	0.0394898	yes
ppa005756m	scaffold_1:31570745-31572489	OK	9.33211	2.7347	-1.77082	3.02404	0.00249424	0.0494543	yes
ppa005764m	scaffold_1:2675182-2676785	OK	10.1029	53.4174	2.40254	-4.96615	6.82959e-07	9.04284e-05	yes
ppa005790m	scaffold_1:29006367-29008619	OK	0.552796	6.16817	3.48002	-3.60005	0.000318155	0.011892	yes
ppa005893m	scaffold_1:41284537-41290038	OK	10.6434	1.88502	-2.49731	3.99703	6.41415e-05	0.00374247	yes
ppa005942m	scaffold_3:21204447-21206649	OK	100.305	34.5685	-1.53686	3.28994	0.00100208	0.0272287	yes
ppa005943m	scaffold_3:21575627-21577118	OK	1.39381	18.5763	3.73636	-5.81233	6.16107e-09	1.43672e-06	yes
ppa005957m	scaffold_2:23396433-23398278	OK	4.67666	15.6763	1.74504	-3.25316	0.0011413	0.0297199	yes
ppa005966m	scaffold_2:2426090-2428720	OK	85.269	266.945	1.64645	-3.32715	0.000877386	0.0247889	yes
ppa006017m	scaffold_6:1870628-1873727	OK	14.4977	49.3817	1.76815	-3.73045	0.000191136	0.00829529	yes
ppa006056m	scaffold_3:21282235-21285190	OK	2.28588	36.8422	4.01054	-6.98086	2.93388e-12	1.99299e-09	yes
ppa006064m	scaffold_1:32257702-32261275	OK	31.795	6.70965	-2.24449	4.43596	9.16624e-06	0.000791234	yes
ppa006071m	scaffold_1:11566414-11567893	OK	79.4677	15.5237	-2.3559	4.94338	7.678e-07	9.83287e-05	yes
ppa006097m	scaffold_6:2145500-2148236	OK	11.6689	32.0082	1.45578	-3.04082	0.00235935	0.0476259	yes
ppa006135m	scaffold_3:4848062-4850070	OK	8.06816	23.34	1.53249	-3.0159	0.00256222	0.0497293	yes
ppa006136m	scaffold_7:9964445-9967310	OK	4.4849	28.1852	2.65179	-5.07692	3.83609e-07	5.45214e-05	yes
ppa006152m	scaffold_8:14280621-14282706	OK	5.09857	35.3985	2.79553	-5.379	7.49007e-08	1.27201e-05	yes
ppa006160m	scaffold_1:36219747-36221456	OK	2.49268	29.9532	3.58694	-6.14681	7.90552e-10	2.628e-07	yes
ppa006173m	scaffold_2:18939394-18944692	OK	65.2952	15.8035	-2.04674	4.34149	1.41517e-05	0.0011167	yes
ppa006179m	scaffold_1:31774592-31777925	OK	8.30051	27.7224	1.73978	-3.49574	0.000472748	0.0157154	yes
ppa006202m	scaffold_7:9381375-9385282	OK	48.8436	14.1486	-1.78751	3.76732	0.000165006	0.00745103	yes
ppa006240m	scaffold_2:22000425-22003259	OK	187.856	66.2784	-1.50301	3.1043	0.00190728	0.0419599	yes
ppa006285m	scaffold_2:3081276-3084818	OK	128.968	36.6747	-1.81416	3.84648	0.000119827	0.00583176	yes
ppa006297m	scaffold_8:15541468-15545115	OK	5.17843	0.664156	-2.96292	3.32932	0.000870579	0.0247853	yes
ppa006303m	scaffold_3:15262567-15266469	OK	24.7274	6.13138	-2.01183	4.0048	6.20704e-05	0.00368741	yes
ppa006365m	scaffold_1:46811426-46812832	OK	0.864607	5.57405	2.68861	-3.39994	0.000674017	0.0203405	yes
ppa006491m	scaffold_6:21599931-21603273	OK	9.93525	28.3501	1.51273	-3.10376	0.00191078	0.0419599	yes
ppa006503m	scaffold_1:36170845-36174535	OK	235.173	70.1412	-1.74539	3.62068	0.000293825	0.0111696	yes
ppa006506m	scaffold_1:16837711-16839702	OK	2.03178	43.5784	4.4228	-7.25886	3.90354e-13	3.20995e-10	yes
ppa006570m	scaffold_1:22951261-22952824	OK	144.102	53.1141	-1.43992	3.07032	0.00213826	0.0449035	yes
ppa006595m	scaffold_17:322659-324185	OK	7.37474	1.20305	-2.6159	3.60503	0.000312119	0.0117507	yes
ppa006684m	scaffold_4:7241334-7244333	OK	5.35096	16.3779	1.61388	-3.07176	0.00212804	0.0447827	yes
ppa006696m	scaffold_6:4698597-4700545	OK	421.97	81.7607	-2.36766	4.69933	2.61019e-06	0.000281252	yes
ppa006752m	scaffold_8:14350518-14353189	OK	48.9803	16.6696	-1.55498	3.31944	0.000901993	0.0253467	yes
ppa006852m	scaffold_8:16122455-16123970	OK	0.636278	12.8846	4.33985	-4.55359	5.27378e-06	0.00048756	yes
ppa006855m	scaffold_4:16211174-16214746	OK	3.1879	15.0189	2.2361	-3.8272	0.000129607	0.00613632	yes
ppa006915m	scaffold_7:15288746-15290893	OK	3.93029	20.9903	2.41701	-4.55	5.36469e-06	0.000493047	yes
ppa006926m	scaffold_7:20154593-20157753	OK	112.827	22.3386	-2.3365	4.92018	8.64646e-07	0.000107918	yes
ppa006946m	scaffold_1:42670743-42674107	OK	16.4093	65.4075	1.99494	-4.20017	2.6672e-05	0.00191157	yes
ppa006974m	scaffold_1:27801354-27804254	OK	203.678	26.8532	-2.92313	6.08913	1.13528e-09	3.37116e-07	yes
ppa006979m	scaffold_6:26866816-26869716	OK	5.5606	23.0592	2.05203	-3.89437	9.84556e-05	0.00511053	yes
ppa006985m	scaffold_2:24678419-24680010	OK	5.71116	42.4839	2.89506	-5.63157	1.78579e-08	3.72016e-06	yes
ppa007032m	scaffold_1:29126965-29131302	OK	47.224	16.5528	-1.51244	3.185	0.00144753	0.0350095	yes
ppa007057m	scaffold_6:43792-45991	OK	62.145	233.511	1.90978	-3.98527	6.74027e-05	0.00385751	yes
ppa007076m	scaffold_2:26256141-26257863	OK	65.6854	22.911	-1.51953	3.24211	0.0011865	0.0303543	yes
ppa007092m	scaffold_6:13271591-13273679	OK	2.19948	23.724	3.43111	-5.57387	2.49145e-08	4.99056e-06	yes
ppa007118m	scaffold_8:2961571-2963241	OK	185.827	54.0703	-1.78105	3.70597	0.000210584	0.00889232	yes
ppa007131m	scaffold_7:22248266-22251240	OK	14.9144	3.17993	-2.22963	3.89438	9.84494e-05	0.00511053	yes
ppa007135m	scaffold_1:30637496-30640261	OK	18.7618	74.3431	1.9864	-4.19722	2.7021e-05	0.00191898	yes
ppa007196m	scaffold_4:5682513-5685543	OK	11.2189	37.9885	1.75962	-3.7089	0.000208158	0.00881373	yes
ppa007204m	scaffold_5:15232686-15236463	OK	11.0612	34.7957	1.6534	-3.41354	0.000641249	0.0196322	yes
ppa007209m	scaffold_4:11137775-11141711	OK	160.767	37.7843	-2.08911	4.39731	1.096e-05	0.000901258	yes
ppa007249m	scaffold_1:10528539-10530578	OK	6.27136	19.438	1.63203	-3.04883	0.00229738	0.0467896	yes
ppa007297m	scaffold_7:19941565-19942778	OK	655.836	176.82	-1.89105	3.7001	0.000215518	0.0090213	yes
ppa007335m	scaffold_6:1071848-1073675	OK	252.244	90.4185	-1.48013	3.02675	0.00247199	0.049353	yes
ppa007359m	scaffold_7:18030326-18033219	OK	5.43035	24.7245	2.18683	-4.16111	3.16698e-05	0.00217022	yes
ppa007364m	scaffold_1:27543704-27544973	OK	2444.58	533.589	-2.19578	3.65669	0.000255494	0.010055	yes
ppa007374m	scaffold_8:15249946-15251989	OK	0.88741	13.3654	3.91276	-4.87042	1.11362e-06	0.000135931	yes
ppa007396m	scaffold_7:22003220-22004548	OK	0	6.53764	1.79769e+308	1.79769e+308	0.000177132	0.00781785	yes
ppa007432m	scaffold_1:35183436-35184543	OK	302.684	91.6047	-1.72432	3.58006	0.000343519	0.0125361	yes
ppa007447m	scaffold_6:25433266-25435678	OK	18.4978	2.95914	-2.6441	4.56962	4.88619e-06	0.00045989	yes
ppa007459m	scaffold_1:36956022-36959423	OK	2.12093	9.72919	2.19762	-3.45176	0.000556937	0.0176762	yes
ppa007467m	scaffold_6:21476659-21479152	OK	114.326	341.845	1.58019	-3.15763	0.0015906	0.0373146	yes
ppa007482m	scaffold_4:4110143-4114433	OK	8.50136	29.7867	1.8089	-3.7456	0.000179966	0.00789827	yes
ppa007527m	scaffold_7:19862633-19864558	OK	7.32324	23.2323	1.66558	-3.20083	0.00137031	0.0337693	yes
ppa007542m	scaffold_3:6846918-6853562	OK	9.08637	0.844891	-3.42687	3.89263	9.91624e-05	0.00511324	yes
ppa007552m	scaffold_3:14224874-14228722	OK	2.9894	10.2467	1.77722	-3.04464	0.00232962	0.0472088	yes
ppa007606m	scaffold_2:23291300-23293301	OK	81.853	26.4534	-1.62958	3.48313	0.000495593	0.0162653	yes
ppa007611m	scaffold_5:12498771-12501082	OK	24.2807	70.3268	1.53427	-3.26572	0.00109188	0.0288654	yes
ppa007615m	scaffold_6:19785681-19790143	OK	2.48988	10.6029	2.09032	-3.37238	0.000745222	0.0220518	yes
ppa007630m	scaffold_4:9603104-9604396	OK	4.39391	18.948	2.10846	-3.87346	0.0001073	0.00540763	yes
ppa007688m	scaffold_1:22928209-22930647	OK	5.3344	21.2578	1.9946	-3.76234	0.00016833	0.00751424	yes
ppa007735m	scaffold_4:1422419-1423567	OK	36.4692	98.9985	1.44073	-3.08764	0.0020175	0.0432986	yes
ppa007756m	scaffold_3:18645261-18647647	OK	6.39544	36.077	2.49596	-4.94516	7.60805e-07	9.83287e-05	yes
ppa007865m	scaffold_8:13473672-13475324	OK	1.52551	9.22018	2.5955	-3.92538	8.65918e-05	0.00466521	yes
ppa007990m	scaffold_5:14674334-14676603	OK	12.3804	42.8046	1.78971	-3.71311	0.000204726	0.0087151	yes
ppa007999m	scaffold_4:19752123-19753853	OK	0.767687	45.923	5.90256	-7.10409	1.21125e-12	9.01172e-10	yes
ppa008054m	scaffold_1:7499345-7500784	OK	3.70262	13.7714	1.89506	-3.43622	0.000589896	0.0184331	yes
ppa008069m	scaffold_1:33136993-33139553	OK	24.2775	95.6089	1.97752	-4.19909	2.67994e-05	0.00191193	yes
ppa008071m	scaffold_9:1938349-1941819	OK	1.83735	9.11175	2.3101	-3.45902	0.000542136	0.0173572	yes
ppa008101m	scaffold_8:15938431-15940736	OK	4.84313	18.0134	1.89506	-3.48462	0.000492829	0.0162104	yes
ppa008150m	scaffold_6:3010743-3012233	OK	1.86321	7.69996	2.04706	-3.05109	0.00228014	0.0465685	yes
ppa008169m	scaffold_4:8884461-8885598	OK	1.76358	10.3077	2.54714	-3.6768	0.000236177	0.00955966	yes
ppa008198m	scaffold_6:4885107-4886233	OK	188.933	60.4387	-1.64433	3.49421	0.000475467	0.0157722	yes
ppa008203m	scaffold_1:10698987-10703153	OK	15.302	4.77575	-1.67992	3.09597	0.0019617	0.0424825	yes
ppa008250m	scaffold_5:13923034-13926433	OK	245.311	83.4316	-1.55595	3.20116	0.00136878	0.0337693	yes
ppa008260m	scaffold_3:8625264-8629937	OK	3.64275	14.3457	1.97752	-3.4366	0.000589065	0.0184331	yes
ppa008293m	scaffold_4:13837264-13841725	OK	28.2592	135.547	2.262	-4.77267	1.81801e-06	0.00020583	yes
ppa008301m	scaffold_4:11105982-11107728	OK	203.375	54.3137	-1.90475	3.96641	7.2964e-05	0.00408599	yes
ppa008302m	scaffold_4:12985399-12988280	OK	16.7558	4.20419	-1.99476	3.6021	0.00031566	0.0118385	yes
ppa008309m	scaffold_1:8636144-8637452	OK	5.13211	112.302	4.45169	-8.14926	4.44089e-16	8.67306e-13	yes
ppa008397m	scaffold_5:17758974-17762605	OK	4.70377	16.7523	1.83247	-3.09306	0.00198103	0.0427509	yes
ppa008434m	scaffold_8:1158279-1159590	OK	27.7886	9.31138	-1.57743	3.16602	0.00154539	0.0365836	yes
ppa008438m	scaffold_1:26823067-26825713	OK	25.3972	79.8518	1.65265	-3.52265	0.000427248	0.0144801	yes
ppa008474m	scaffold_7:10624618-10625820	OK	5.51909	21.3022	1.9485	-3.64242	0.000270091	0.0104399	yes
ppa008489m	scaffold_6:20981121-20983053	OK	2.16717	13.1899	2.60555	-4.23569	2.27856e-05	0.00168721	yes
ppa008501m	scaffold_3:15416513-15418006	OK	37.8147	12.9331	-1.54788	3.10521	0.00190145	0.0419016	yes
ppa008507m	scaffold_7:21017524-21019890	OK	426.185	140.468	-1.60124	3.20991	0.00132776	0.0331951	yes
ppa008544m	scaffold_6:17686968-17689797	OK	4.81339	25.2267	2.38983	-4.38856	1.14105e-05	0.000928531	yes
ppa008548m	scaffold_8:17522653-17524498	OK	1.19914	9.25045	2.94753	-3.59232	0.000327747	0.0121632	yes
ppa008552m	scaffold_1:11816838-11817893	OK	4.88485	18.7742	1.94237	-3.471	0.000518529	0.01687	yes
ppa008566m	scaffold_1:34009488-34011202	OK	17.2508	4.43397	-1.95999	3.53568	0.000406734	0.0139055	yes
ppa008573m	scaffold_5:11878402-11880061	OK	39.0744	10.6526	-1.87501	3.79508	0.000147596	0.00680246	yes
ppa008583m	scaffold_1:35911926-35914302	OK	37.1977	116.517	1.64726	-3.50194	0.000461887	0.0154199	yes
ppa008584m	scaffold_6:24230295-24231786	OK	22.9367	7.54957	-1.60319	3.11265	0.00185416	0.041204	yes
ppa008589m	scaffold_6:21714876-21719618	OK	1.37196	5.9533	2.11745	-3.14713	0.0016488	0.0383345	yes
ppa008600m	scaffold_6:27461912-27465810	OK	11.988	3.27853	-1.87047	3.27001	0.00107544	0.0284791	yes
ppa008644m	scaffold_7:11281131-11283174	OK	14.2966	2.99959	-2.25284	3.78674	0.000152638	0.00697317	yes
ppa008648m	scaffold_6:1617788-1620798	OK	138.109	41.2855	-1.7421	3.71244	0.000205271	0.0087151	yes
ppa008651m	scaffold_1:7990165-7991865	OK	1438.41	441.932	-1.70258	3.07982	0.00207124	0.0439728	yes
ppa008662m	scaffold_6:1609421-1616598	OK	62.0808	17.2689	-1.84597	3.17227	0.0015125	0.0359433	yes
ppa008667m	scaffold_1:44057760-44060040	OK	0.787312	15.943	4.33985	-4.55359	5.27378e-06	0.00048756	yes
ppa008695m	scaffold_6:25908727-25909901	OK	4.50122	15.4286	1.77722	-3.06673	0.00216415	0.0450031	yes
ppa008697m	scaffold_7:15228280-15231679	OK	15.5716	4.61604	-1.75419	3.25352	0.00113984	0.0297199	yes
ppa008707m	scaffold_2:363678-367231	OK	30.9879	10.454	-1.56765	3.14589	0.00165582	0.0384407	yes
ppa008730m	scaffold_8:21465215-21466550	OK	24.9897	94.4216	1.91778	-4.07735	4.55522e-05	0.00289312	yes
ppa008777m	scaffold_1:29194750-29196273	OK	0.771722	9.24882	3.58312	-3.71412	0.000203914	0.00870477	yes
ppa008797m	scaffold_1:7495640-7497674	OK	5.09776	25.2808	2.31011	-4.1896	2.79452e-05	0.00196674	yes
ppa008830m	scaffold_7:20654714-20655940	OK	50.3809	16.8502	-1.58011	3.2782	0.00104472	0.0280231	yes
ppa008832m	scaffold_1:34443780-34444926	OK	30.8334	87.376	1.50274	-3.19503	0.00139815	0.0341323	yes
ppa008863m	scaffold_6:23896200-23898681	OK	35.9358	98.7315	1.45809	-3.12577	0.00177341	0.0401561	yes
ppa008905m	scaffold_6:23325959-23327814	OK	19.0397	79.9957	2.07091	-4.301	1.70027e-05	0.00131432	yes
ppa008911m	scaffold_4:4199271-4203573	OK	2.91541	12.9697	2.15337	-3.7633	0.000167687	0.007507	yes
ppa008986m	scaffold_1:8559589-8560948	OK	40.9094	230.914	2.49685	-5.24937	1.52619e-07	2.36092e-05	yes
ppa008999m	scaffold_6:24326642-24328827	OK	10.9004	32.557	1.57859	-3.12677	0.00176737	0.0400787	yes
ppa009004m	scaffold_6:23899567-23902689	OK	34.0042	98.8083	1.53892	-3.29576	0.000981561	0.026858	yes
ppa009018m	scaffold_1:39142252-39143233	OK	4.28006	20.2306	2.24084	-3.8829	0.000103218	0.00528746	yes
ppa009027m	scaffold_2:6008189-6012659	OK	29.693	87.1891	1.55402	-3.32635	0.0008799	0.0248055	yes
ppa009047m	scaffold_1:33518002-33519851	OK	0	2.78418	1.79769e+308	1.79769e+308	0.00193066	0.0420695	yes
ppa009071m	scaffold_1:38368465-38369389	OK	0	3.57904	1.79769e+308	1.79769e+308	0.00150448	0.0358871	yes
ppa009086m	scaffold_4:574544-575954	OK	5.60496	21.426	1.93459	-3.56127	0.000369071	0.0129873	yes
ppa009099m	scaffold_2:25635257-25636528	OK	8.04952	1.42568	-2.49726	3.12832	0.0017581	0.0399834	yes
ppa009128m	scaffold_6:20932145-20935115	OK	3.75285	20.7584	2.46764	-4.13549	3.54194e-05	0.00236493	yes
ppa009153m	scaffold_7:7708170-7711579	OK	198.492	65.0301	-1.6099	3.40203	0.000668865	0.0202526	yes
ppa009154m	scaffold_10:118663-119899	OK	62.1598	11.961	-2.37764	4.7985	1.59857e-06	0.000186389	yes
ppa009213m	scaffold_3:17762904-17764642	OK	98.8599	404.664	2.03327	-4.01068	6.0543e-05	0.00362423	yes
ppa009233m	scaffold_8:20484751-20487086	OK	11.5837	57.1745	2.30328	-4.67889	2.88428e-06	0.000306558	yes
ppa009274m	scaffold_7:15596574-15599036	OK	5.9098	22.3382	1.91833	-3.79112	0.000149969	0.00689152	yes
ppa009284m	scaffold_1:11575155-11576638	OK	1.19971	40.1596	5.06499	-6.07665	1.22718e-09	3.48609e-07	yes
ppa009328m	scaffold_2:25508936-25510028	OK	6.78792	144.516	4.41212	-8.39675	0	0	yes
ppa009363m	scaffold_6:26995381-26998481	OK	5.44926	18.0159	1.72514	-3.08666	0.00202416	0.043382	yes
ppa009372m	scaffold_7:4609185-4611624	OK	46.7411	16.6955	-1.48523	3.15799	0.00158861	0.0373146	yes
ppa009380m	scaffold_1:40006806-40008649	OK	408.909	112.001	-1.86827	3.74654	0.00017929	0.00789079	yes
ppa009387m	scaffold_1:21457295-21459443	OK	37.6077	132.372	1.81549	-3.86201	0.000112456	0.00554262	yes
ppa009396m	scaffold_1:31619015-31622752	OK	16.3376	45.5743	1.48002	-3.06872	0.00214975	0.0449939	yes
ppa009399m	scaffold_8:18441723-18444201	OK	10.6824	72.2744	2.75824	-5.39648	6.79628e-08	1.22052e-05	yes
ppa009400m	scaffold_7:16042966-16044111	OK	1.22085	10.2168	3.06499	-3.56304	0.000366585	0.0129289	yes
ppa009418m	scaffold_6:22313754-22315448	OK	24.0606	95.0052	1.98133	-4.20459	2.61553e-05	0.00188318	yes
ppa009495m	scaffold_8:19507684-19508610	OK	55.561	19.9871	-1.475	3.0496	0.00229143	0.0467381	yes
ppa009530m	scaffold_1:27240073-27241502	OK	23.1417	5.52761	-2.06577	3.86265	0.000112166	0.00554262	yes
ppa009537m	scaffold_7:3370537-3373531	OK	15.1659	142.466	3.23171	-6.64747	2.98177e-11	1.66383e-08	yes
ppa009548m	scaffold_1:32246934-32249772	OK	3.23755	11.2389	1.79553	-3.02631	0.00247555	0.049353	yes
ppa009650m	scaffold_6:11287486-11288449	OK	273.847	84.8785	-1.6899	3.55762	0.000374232	0.0130514	yes
ppa009662m	scaffold_6:27451339-27453770	OK	2.24394	16.3448	2.86473	-4.05131	5.09315e-05	0.00314527	yes
ppa009667m	scaffold_3:19848923-19852023	OK	19.5071	63.1722	1.69529	-3.6051	0.000312031	0.0117507	yes
ppa009674m	scaffold_6:11317716-11318629	OK	31.8078	8.54123	-1.89686	3.58966	0.000331113	0.012259	yes
ppa009702m	scaffold_1:27565185-27567147	OK	0	3.95512	1.79769e+308	1.79769e+308	0.000796594	0.0230481	yes
ppa009763m	scaffold_1:40214326-40217481	OK	140.439	50.0187	-1.48941	3.18999	0.00142277	0.0345176	yes
ppa009771m	scaffold_6:4891488-4894288	OK	22.9502	6.17387	-1.89426	3.57372	0.00035194	0.0127285	yes
ppa009796m	scaffold_1:35524307-35526190	OK	3.60274	51.1946	3.82883	-6.57473	4.87401e-11	2.37974e-08	yes
ppa009814m	scaffold_2:1441673-1443562	OK	4.56478	18.8646	2.04706	-3.48209	0.000497513	0.0162653	yes
ppa009821m	scaffold_6:20827076-20830194	OK	39.1249	115.204	1.55803	-3.33049	0.000866923	0.024762	yes
ppa009829m	scaffold_3:21256684-21257744	OK	74.9355	18.6487	-2.00657	4.1529	3.28287e-05	0.00222042	yes
ppa009873m	scaffold_1:36440673-36442181	OK	17.3208	52.4535	1.59853	-3.27349	0.00106228	0.0283225	yes
ppa009924m	scaffold_1:35605525-35606674	OK	187.396	48.2661	-1.95701	4.14244	3.43624e-05	0.0023042	yes
ppa009987m	scaffold_4:11357221-11358821	OK	26.5586	80.8863	1.60672	-3.38561	0.000710212	0.0212637	yes
ppa009997m	scaffold_7:17137969-17139156	OK	887.014	255.857	-1.79362	3.37964	0.000725814	0.0216002	yes
ppa010021m	scaffold_5:14347592-14350014	OK	24.2942	66.2634	1.4476	-3.046	0.00231905	0.0470556	yes
ppa010024m	scaffold_1:10645931-10649187	OK	8.74453	26.2483	1.58577	-3.05691	0.00223634	0.0459743	yes
ppa010045m	scaffold_2:21332909-21335559	OK	193.501	63.1025	-1.61657	3.42353	0.000618134	0.0190864	yes
ppa010111m	scaffold_2:15897502-15899962	OK	0	4.22443	1.79769e+308	1.79769e+308	0.00150448	0.0358871	yes
ppa010190m	scaffold_1:30779317-30782470	OK	23.8055	7.61649	-1.6441	3.09988	0.001936	0.0420695	yes
ppa010199m	scaffold_8:21588153-21589338	OK	2.33064	10.5073	2.17259	-3.48203	0.000497621	0.0162653	yes
ppa010206m	scaffold_6:24110860-24111909	OK	65.7092	20.1108	-1.70813	3.55026	0.000384846	0.0133619	yes
ppa010252m	scaffold_3:2149390-2150644	OK	2.8647	16.1796	2.49773	-3.87071	0.000108518	0.00540763	yes
ppa010282m	scaffold_7:14698728-14700754	OK	18.1847	57.7159	1.66624	-3.52467	0.000424012	0.0144017	yes
ppa010295m	scaffold_5:15598503-15601170	OK	10.126	30.7247	1.60133	-3.11742	0.00182439	0.0407785	yes
ppa010314m	scaffold_6:2108086-2109745	OK	15.3526	42.7534	1.47756	-3.03857	0.00237703	0.047921	yes
ppa010330m	scaffold_4:6404894-6406388	OK	27.111	93.6538	1.78846	-3.80136	0.000143902	0.00669145	yes
ppa010341m	scaffold_2:22461816-22463517	OK	39.7073	227.607	2.51907	-5.29239	1.20726e-07	1.94455e-05	yes
ppa010379m	scaffold_1:27209426-27211285	OK	28.7997	163.43	2.50455	-5.25541	1.47697e-07	2.30762e-05	yes
ppa010382m	scaffold_2:23574214-23576212	OK	1.16397	8.24617	2.82467	-4.11362	3.89501e-05	0.00254626	yes
ppa010388m	scaffold_4:9009362-9012115	OK	2.64105	11.7877	2.1581	-3.3847	0.000712568	0.0212871	yes
ppa010404m	scaffold_4:4436248-4439435	OK	14.0867	54.1757	1.94332	-3.91313	9.1107e-05	0.00484169	yes
ppa010429m	scaffold_1:36195795-36199340	OK	63.7003	20.4085	-1.64213	3.14281	0.00167334	0.0387897	yes
ppa010443m	scaffold_5:15847099-15848792	OK	1.27386	6.84371	2.42558	-3.27794	0.00104567	0.0280231	yes
ppa010471m	scaffold_3:9873537-9874589	OK	5.18673	177.605	5.0977	-9.16177	0	0	yes
ppa010473m	scaffold_3:9897781-9898863	OK	6.60927	190.98	4.85278	-9.02447	0	0	yes
ppa010479m	scaffold_3:10476679-10477739	OK	4.19053	94.0653	4.48846	-7.89897	2.88658e-15	3.75833e-12	yes
ppa010486m	scaffold_7:10525474-10527381	OK	154.046	19.0588	-3.01483	6.15081	7.70896e-10	2.61836e-07	yes
ppa010497m	scaffold_8:14441367-14442897	OK	3.28318	13.4638	2.03592	-3.36388	0.000768561	0.0226139	yes
ppa010522m	scaffold_3:9889230-9890101	OK	17.6289	460.547	4.70733	-9.18165	0	0	yes
ppa010549m	scaffold_6:2096073-2097767	OK	141.871	40.1901	-1.81967	3.85422	0.000116097	0.0057041	yes
ppa010568m	scaffold_7:8512052-8513238	OK	3.32163	51.3187	3.94952	-6.77012	1.28677e-11	7.44611e-09	yes
ppa010571m	scaffold_7:8563812-8564678	OK	0.76415	16.1056	4.39756	-3.83935	0.000123362	0.0059305	yes
ppa010603m	scaffold_1:36931076-36933959	OK	9.54987	36.9125	1.95056	-3.7682	0.000164431	0.0074466	yes
ppa010621m	scaffold_7:8544209-8545350	OK	12.0994	243.893	4.33324	-8.50102	0	0	yes
ppa010634m	scaffold_3:11443853-11445057	OK	13.7046	217.613	3.98903	-7.9649	1.55431e-15	2.42846e-12	yes
ppa010645m	scaffold_2:24736524-24737863	OK	72.8853	22.0231	-1.72661	3.6745	0.000238312	0.00959635	yes
ppa010658m	scaffold_3:11423623-11424776	OK	2.13611	34.2101	4.00136	-6.3951	1.60445e-10	7.3729e-08	yes
ppa010691m	scaffold_6:24233452-24234791	OK	180.091	31.8138	-2.501	5.26609	1.3936e-07	2.19935e-05	yes
ppa010713m	scaffold_6:22801766-22803732	OK	27.2227	6.38523	-2.092	3.66297	0.000249309	0.00991146	yes
ppa010729m	scaffold_8:1923417-1924479	OK	0	8.95942	1.79769e+308	1.79769e+308	0.000244631	0.00975031	yes
ppa010758m	scaffold_1:46362692-46371377	OK	314.954	64.5262	-2.28718	4.81655	1.46063e-06	0.000174206	yes
ppa010773m	scaffold_4:174575-177284	OK	51.8068	18.1309	-1.51469	3.08268	0.00205143	0.0438733	yes
ppa010800m	scaffold_5:10058908-10059836	OK	35.8857	1.77963	-4.33376	6.19846	5.70197e-10	1.97973e-07	yes
ppa010831m	scaffold_1:26358786-26359791	OK	11.4468	43.6954	1.93254	-3.78691	0.000152535	0.00697317	yes
ppa010833m	scaffold_1:39499617-39500392	OK	125.262	27.9245	-2.16535	4.49091	7.09179e-06	0.000623021	yes
ppa010836m	scaffold_3:5424301-5425304	OK	150.597	32.404	-2.21645	4.62196	3.80137e-06	0.000383179	yes
ppa010846m	scaffold_1:29910417-29911953	OK	1.47586	7.01409	2.2487	-3.01974	0.00252989	0.0495069	yes
ppa010852m	scaffold_4:13327886-13329816	OK	0	5.41084	1.79769e+308	1.79769e+308	0.000477496	0.0157725	yes
ppa010895m	scaffold_4:6586922-6591044	OK	13.6506	38.6377	1.50104	-3.02982	0.00244698	0.0490148	yes
ppa010901m	scaffold_5:16962854-16964702	OK	27.4816	91.6406	1.73752	-3.65014	0.000262097	0.010212	yes
ppa010909m	scaffold_5:10054487-10055353	OK	20.7222	2.72482	-2.92694	4.55696	5.19004e-06	0.000485564	yes
ppa010917m	scaffold_1:39639287-39641869	OK	35.6245	10.661	-1.74053	3.45221	0.000556023	0.0176762	yes
ppa010935m	scaffold_2:24801152-24802102	OK	48.7584	9.32662	-2.38623	4.63458	3.57659e-06	0.000367636	yes
ppa010947m	scaffold_1:19681810-19682966	OK	1.43485	81.3219	5.82467	-6.61895	3.61762e-11	1.82328e-08	yes
ppa010952m	scaffold_1:19780772-19782248	OK	2.8903	79.4574	4.78089	-8.053	8.88178e-16	1.54188e-12	yes
ppa010958m	scaffold_7:21509127-21510179	OK	28.7855	94.4683	1.71449	-3.54491	0.000392742	0.0136058	yes
ppa010982m	scaffold_4:10424026-10425076	OK	273.449	36.2474	-2.91532	6.06678	1.30503e-09	3.64103e-07	yes
ppa010997m	scaffold_2:22166060-22166801	OK	4.64466	22.5538	2.27972	-3.73627	0.000186773	0.00815125	yes
ppa011002m	scaffold_6:22241078-22243695	OK	9.25244	1.63873	-2.49726	3.12832	0.0017581	0.0399834	yes
ppa011026m	scaffold_1:27131290-27132679	OK	0	16.4192	1.79769e+308	1.79769e+308	6.66473e-05	0.0038283	yes
ppa011095m	scaffold_6:26952931-26953844	OK	26.0362	90.273	1.79378	-3.66882	0.000243675	0.00975031	yes
ppa011103m	scaffold_2:26131663-26132510	OK	202.963	29.7333	-2.77106	5.70552	1.15985e-08	2.51688e-06	yes
ppa011104m	scaffold_1:33456950-33460229	OK	237.991	77.4628	-1.61933	3.44408	0.000573002	0.0179771	yes
ppa011143m	scaffold_3:2206028-2207367	OK	13.2508	3.28566	-2.01183	3.03606	0.00239694	0.0482601	yes
ppa011157m	scaffold_6:17989580-17993525	OK	48.8053	134.557	1.46311	-3.13206	0.00173583	0.0396499	yes
ppa011159m	scaffold_1:10327779-10331608	OK	92.212	22.8662	-2.01174	3.87115	0.000108324	0.00540763	yes
ppa011170m	scaffold_7:19338688-19340174	OK	29.8179	5.43646	-2.45544	4.07425	4.61628e-05	0.00292003	yes
ppa011200m	scaffold_4:2741004-2742082	OK	61.1317	17.9652	-1.76672	3.46968	0.000521084	0.01687	yes
ppa011299m	scaffold_7:19111575-19113713	OK	0	2.81245	1.79769e+308	1.79769e+308	0.00253808	0.0495069	yes
ppa011309m	scaffold_2:20026660-20027327	OK	24.6904	4.4525	-2.47126	3.9115	9.17257e-05	0.00485804	yes
ppa011336m	scaffold_7:18867745-18868393	OK	70.2188	9.86643	-2.83126	5.20456	1.94457e-07	2.97862e-05	yes
ppa011346m	scaffold_7:16956303-16959883	OK	20.3249	3.56585	-2.51093	4.49983	6.80092e-06	0.000603737	yes
ppa011379m	scaffold_6:24723884-24725073	OK	15.1107	3.44097	-2.13469	3.42717	0.000609908	0.0189071	yes
ppa011388m	scaffold_7:15629419-15631878	OK	43.2901	14.9229	-1.53651	3.22607	0.00125502	0.0317802	yes
ppa011448m	scaffold_4:8881272-8882272	OK	1.30559	24.6037	4.2361	-5.5405	3.01617e-08	5.89057e-06	yes
ppa011518m	scaffold_2:13124864-13128750	OK	79.4808	18.9642	-2.06732	4.25612	2.08006e-05	0.00154756	yes
ppa011527m	scaffold_1:12677504-12679120	OK	22.3955	62.915	1.49019	-3.13397	0.0017246	0.0394898	yes
ppa011637m	scaffold_7:17143213-17144411	OK	76.1903	13.4378	-2.50331	4.98526	6.18779e-07	8.35667e-05	yes
ppa011685m	scaffold_2:25050995-25052154	OK	0.820461	9.83295	3.58312	-3.71412	0.000203914	0.00870477	yes
ppa011717m	scaffold_6:18180597-18181443	OK	56.0093	13.2458	-2.08014	4.11812	3.81969e-05	0.00252877	yes
ppa011739m	scaffold_1:1508046-1508860	OK	986.09	150.541	-2.71156	5.47582	4.3549e-08	7.91174e-06	yes
ppa011747m	scaffold_1:1492602-1493684	OK	813.954	239.575	-1.76447	3.4702	0.00052008	0.01687	yes
ppa011748m	scaffold_1:5947032-5949026	OK	21.6774	87.4771	2.01271	-4.07029	4.69544e-05	0.00293813	yes
ppa011762m	scaffold_2:21941786-21943199	OK	0.687681	7.03379	3.35449	-3.92632	8.62563e-05	0.00466521	yes
ppa011764m	scaffold_5:15588048-15589858	OK	50.6038	219.373	2.11607	-4.49073	7.09791e-06	0.000623021	yes
ppa011773m	scaffold_5:11452442-11453167	OK	86.5288	26.4882	-1.70783	3.50448	0.000457496	0.015306	yes
ppa011776m	scaffold_2:17835746-17837320	OK	466.206	158.261	-1.55866	3.1786	0.00147986	0.0355714	yes
ppa011788m	scaffold_6:23368044-23368880	OK	40.5443	116.133	1.51821	-3.18889	0.00142822	0.0345962	yes
ppa011811m	scaffold_6:24532454-24533610	OK	479.397	171.345	-1.48432	3.13916	0.00169431	0.0391825	yes
ppa011814m	scaffold_3:3949590-3950842	OK	773.873	259.304	-1.57745	3.09545	0.00196512	0.0424825	yes
ppa011815m	scaffold_1:7137464-7138504	OK	25.1111	71.8207	1.51607	-3.20942	0.00133001	0.0331951	yes
ppa011831m	scaffold_2:24346318-24347190	OK	240.521	89.883	-1.42004	3.01891	0.00253688	0.0495069	yes
ppa011853m	scaffold_8:3171801-3173223	OK	153.472	31.9975	-2.26195	4.7791	1.76083e-06	0.000203787	yes
ppa011854m	scaffold_6:27502859-27505870	OK	12.3858	45.5875	1.87995	-3.60185	0.000315965	0.0118385	yes
ppa011912m	scaffold_8:7851248-7853460	OK	4.61886	20.9969	2.18457	-3.56865	0.000358821	0.0128879	yes
ppa011928m	scaffold_8:21206849-21208623	OK	14.0333	4.26753	-1.71738	3.28099	0.00103442	0.0278652	yes
ppa011975m	scaffold_1:46595966-46598947	OK	141.427	44.9501	-1.65366	3.53633	0.000405728	0.0139015	yes
ppa012023m	scaffold_8:21264349-21266186	OK	56.8181	158.947	1.48413	-3.16058	0.00157458	0.03705	yes
ppa012059m	scaffold_6:21311649-21312554	OK	76.4696	214.209	1.48606	-3.03194	0.00242989	0.048735	yes
ppa012079m	scaffold_3:18049684-18050648	OK	393.442	108.968	-1.85224	3.89326	9.8908e-05	0.00511324	yes
ppa012081m	scaffold_3:673004-673906	OK	34.1718	6.11467	-2.48246	4.39377	1.11403e-05	0.000911284	yes
ppa012103m	scaffold_7:20494375-20495417	OK	18.8953	4.90316	-1.94624	3.10219	0.00192094	0.0420695	yes
ppa012116m	scaffold_3:15927130-15928357	OK	17.3009	65.838	1.92808	-4.00483	6.20622e-05	0.00368741	yes
ppa012131m	scaffold_6:20688474-20690995	OK	16.2718	56.3341	1.79163	-3.62954	0.000283929	0.0108462	yes
ppa012146m	scaffold_5:8822023-8827530	OK	5.42975	21.2724	1.97002	-3.639	0.0002737	0.0105068	yes
ppa012188m	scaffold_1:3576821-3578191	OK	727.475	112.099	-2.69813	5.39286	6.93446e-08	1.23118e-05	yes
ppa012209m	scaffold_1:39544644-39545750	OK	145.403	52.8525	-1.46002	3.12114	0.0018015	0.0404988	yes
ppa012223m	scaffold_4:1743791-1744828	OK	107.995	27.0971	-1.99476	4.10623	4.02161e-05	0.00261807	yes
ppa012238m	scaffold_3:1736219-1738450	OK	3.50586	16.7652	2.25763	-3.22534	0.00125825	0.0318106	yes
ppa012242m	scaffold_6:5653882-5654686	OK	23.9027	6.87173	-1.79843	3.19412	0.00140256	0.0341571	yes
ppa012268m	scaffold_1:37213791-37214900	OK	8.11409	61.9064	2.93159	-4.9713	6.65071e-07	8.88125e-05	yes
ppa012310m	scaffold_8:20309960-20313598	OK	63.5837	21.0086	-1.59767	3.41275	0.000643109	0.0196322	yes
ppa012327m	scaffold_1:33345690-33346609	OK	104.756	292.734	1.48257	-3.16083	0.00157321	0.03705	yes
ppa012367m	scaffold_2:16152586-16153690	OK	82.6784	22.047	-1.90693	4.02148	5.78339e-05	0.00350231	yes
ppa012373m	scaffold_2:9668390-9672442	OK	827.557	181.439	-2.18937	4.3012	1.69873e-05	0.00131432	yes
ppa012380m	scaffold_3:5219080-5220944	OK	1.04055	10.6431	3.35449	-3.92632	8.62563e-05	0.00466521	yes
ppa012382m	scaffold_6:22155178-22157999	OK	80.1848	20.1228	-1.9945	4.17707	2.95285e-05	0.00205961	yes
ppa012402m	scaffold_5:8739615-8740492	OK	1.3388	14.9386	3.48002	-4.0843	4.42093e-05	0.00281929	yes
ppa012415m	scaffold_6:24526560-24528438	OK	356.313	130.846	-1.44528	3.0235	0.00249871	0.0494802	yes
ppa012448m	scaffold_6:20554756-20555344	OK	3.2476	20.1318	2.63203	-3.58148	0.000341654	0.0125012	yes
ppa012458m	scaffold_8:8317797-8318437	OK	138.247	28.9603	-2.2551	4.62931	3.66882e-06	0.000374251	yes
ppa012501m	scaffold_6:26217434-26218434	OK	76.2669	282.886	1.89109	-4.02458	5.70764e-05	0.00346989	yes
ppa012564m	scaffold_1:21454176-21454804	OK	8.3335	75.3614	3.17683	-5.67343	1.39964e-08	2.95512e-06	yes
ppa012578m	scaffold_5:17237580-17239428	OK	629.214	146.153	-2.10607	3.99952	6.34706e-05	0.00374247	yes
ppa012603m	scaffold_6:7278457-7282655	OK	5.74367	20.0277	1.80195	-3.07649	0.00209455	0.0442831	yes
ppa012607m	scaffold_4:2410795-2412574	OK	247.26	57.908	-2.09419	4.42922	9.45757e-06	0.000807459	yes
ppa012625m	scaffold_3:4048331-4050188	OK	44.7164	13.8598	-1.6899	3.24277	0.00118373	0.0303543	yes
ppa012648m	scaffold_2:16632970-16634690	OK	26.9432	5.96499	-2.17533	3.57678	0.00034785	0.0126391	yes
ppa012669m	scaffold_3:10960873-10961660	OK	51.9326	15.5439	-1.74029	3.45356	0.000553241	0.0176405	yes
ppa012687m	scaffold_3:5044413-5045413	OK	124.707	469.256	1.91184	-4.07	4.7013e-05	0.00293813	yes
ppa012719m	scaffold_3:21253584-21254454	OK	28.3999	5.02999	-2.49726	4.36375	1.27849e-05	0.00102743	yes
ppa012736m	scaffold_5:16817466-16818870	OK	179.241	558.047	1.63849	-3.40964	0.000650494	0.0198115	yes
ppa012753m	scaffold_4:1844390-1845515	OK	817.695	288.02	-1.50539	3.01526	0.00256759	0.0497717	yes
ppa012756m	scaffold_2:22226524-22228339	OK	7.96616	34.1184	2.09859	-3.35427	0.000795748	0.0230481	yes
ppa012772m	scaffold_8:14316180-14316697	OK	29.8819	88.9136	1.57313	-3.12369	0.00178601	0.0403829	yes
ppa012777m	scaffold_7:16809245-16811600	OK	84.2538	30.2149	-1.47948	3.10674	0.00189162	0.0417439	yes
ppa012792m	scaffold_1:9047448-9048050	OK	41.2561	0.647455	-5.99368	4.23343	2.30151e-05	0.00169617	yes
ppa012795m	scaffold_2:22625422-22626269	OK	153.544	28.4541	-2.43194	5.08841	3.6108e-07	5.22362e-05	yes
ppa012819m	scaffold_1:15897931-15900065	OK	19.8324	117.039	2.56106	-4.80584	1.54103e-06	0.000182401	yes
ppa012822m	scaffold_6:27372789-27373775	OK	4.60026	0	-1.79769e+308	-1.79769e+308	0.00199635	0.0429629	yes
ppa012846m	scaffold_4:453490-454571	OK	14.4571	61.1173	2.0798	-4.27049	1.95042e-05	0.00147929	yes
ppa012855m	scaffold_1:41115817-41116731	OK	10.1116	0.464305	-4.44479	3.10355	0.00191215	0.0419599	yes
ppa012864m	scaffold_6:26573684-26574388	OK	195.481	573.8	1.55352	-3.30661	0.000944309	0.0262054	yes
ppa012878m	scaffold_2:16560831-16563268	OK	107.801	310.784	1.52754	-3.23778	0.00120463	0.0306533	yes
ppa012887m	scaffold_3:2884792-2886840	OK	226.373	656.545	1.53619	-3.16357	0.00155845	0.0367813	yes
ppa012895m	scaffold_7:13630030-13632079	OK	152.668	453.807	1.57168	-3.271	0.00107167	0.0284273	yes
ppa012930m	scaffold_2:18958741-18962107	OK	688.304	139.419	-2.30362	4.6531	3.26976e-06	0.000338322	yes
ppa012949m	scaffold_2:18695150-18696411	OK	333.293	106.509	-1.64581	3.46452	0.000531186	0.0171472	yes
ppa012968m	scaffold_8:7656339-7658542	OK	106.18	452.855	2.09254	-4.15647	3.23197e-05	0.00219549	yes
ppa012971m	scaffold_6:2731492-2732216	OK	44.7674	207.142	2.2101	-4.67011	3.01042e-06	0.000317803	yes
ppa012991m	scaffold_6:11409982-11410896	OK	30.2192	381.737	3.65904	-7.45793	8.79297e-14	8.58633e-11	yes
ppa012992m	scaffold_4:10804205-10804806	OK	6.28253	53.225	3.08269	-5.16275	2.43348e-07	3.62102e-05	yes
ppa013010m	scaffold_5:8752880-8753624	OK	35.0264	113.574	1.69712	-3.57383	0.000351795	0.0127285	yes
ppa013018m	scaffold_3:18809759-18810532	OK	279.08	68.838	-2.0194	4.28339	1.84068e-05	0.00140286	yes
ppa013022m	scaffold_6:4524343-4525074	OK	61.1319	14.1802	-2.10805	4.11487	3.87399e-05	0.00254316	yes
ppa013029m	scaffold_1:24967648-24968286	OK	73.2734	24.3438	-1.58974	3.19956	0.00137638	0.0338121	yes
ppa013033m	scaffold_8:16355953-16356969	OK	29.4747	83.7956	1.5074	-3.06983	0.00214178	0.044917	yes
ppa013072m	scaffold_6:27107893-27108961	OK	123.926	371.977	1.58573	-3.35927	0.000781473	0.0229506	yes
ppa013082m	scaffold_1:46841507-46843286	OK	3.25608	20.1843	2.63203	-3.58148	0.000341654	0.0125012	yes
ppa013084m	scaffold_6:22697550-22699023	OK	28.3594	105.924	1.90114	-3.97159	7.13935e-05	0.00404149	yes
ppa013100m	scaffold_2:15714007-15715495	OK	126.063	27.8275	-2.17956	4.5772	4.7123e-06	0.000448933	yes
ppa013107m	scaffold_4:8231699-8233570	OK	281.316	86.5068	-1.70131	3.61686	0.000298199	0.0113084	yes
ppa013115m	scaffold_4:12083815-12086941	OK	22.8909	112.385	2.2956	-4.77445	1.80195e-06	0.000205502	yes
ppa013121m	scaffold_4:13911186-13911917	OK	14.043	0	-1.79769e+308	-1.79769e+308	0.000949681	0.0262616	yes
ppa013127m	scaffold_1:35446647-35448531	OK	14.9995	0.379515	-5.30461	3.73157	0.000190294	0.00828175	yes
ppa013165m	scaffold_6:4044691-4045146	OK	96.883	427.075	2.14017	-4.53074	5.87783e-06	0.000527788	yes
ppa013174m	scaffold_6:3455794-3456404	OK	84.4699	246.263	1.54369	-3.30612	0.000945971	0.0262054	yes
ppa013183m	scaffold_1:41824900-41826088	OK	132.017	361.447	1.45306	-3.06796	0.00215527	0.0450031	yes
ppa013228m	scaffold_7:16790612-16791305	OK	136.347	28.8609	-2.2401	4.54329	5.53834e-06	0.000506029	yes
ppa013236m	scaffold_6:26460660-26462211	OK	286.106	44.7758	-2.67576	4.76092	1.92716e-06	0.000216618	yes
ppa013271m	scaffold_7:21778620-21779229	OK	72.3616	17.8154	-2.0221	3.92541	8.65826e-05	0.00466521	yes
ppa013358m	scaffold_1:14226568-14227202	OK	13.5058	158.428	3.55217	-6.08497	1.16515e-09	3.37116e-07	yes
ppa013362m	scaffold_4:277077-277741	OK	13.6737	65.5499	2.26119	-3.87314	0.000107442	0.00540763	yes
ppa013370m	scaffold_8:15853502-15854197	OK	1.97548	11.6773	2.56344	-3.13727	0.0017053	0.0392394	yes
ppa013428m	scaffold_6:25088832-25089632	OK	4978.36	982.212	-2.34156	3.90864	9.28169e-05	0.00489923	yes
ppa013434m	scaffold_8:19661524-19663893	OK	99.5382	18.8248	-2.40262	4.90044	9.56223e-07	0.000117638	yes
ppa013465m	scaffold_7:20153920-20154526	OK	16.028	1.92304	-3.05914	3.44575	0.000569482	0.0179387	yes
ppa013510m	scaffold_4:2431563-2432658	OK	2179.81	375.63	-2.53682	4.60875	4.05099e-06	0.000405722	yes
ppa013511m	scaffold_1:11642159-11643058	OK	4.52665	0	-1.79769e+308	-1.79769e+308	0.00162598	0.0380303	yes
ppa013512m	scaffold_3:4938612-4939256	OK	54.3238	316.839	2.54409	-5.34798	8.89393e-08	1.47828e-05	yes
ppa013543m	scaffold_3:1695882-1696583	OK	14.219	117.697	3.04918	-5.95064	2.67096e-09	6.42016e-07	yes
ppa013558m	scaffold_6:25070009-25070747	OK	38.0973	104.032	1.44926	-3.02451	0.0024904	0.049447	yes
ppa013564m	scaffold_5:13137113-13139008	OK	16.3206	58.9171	1.85199	-3.57055	0.000356237	0.0128245	yes
ppa013574m	scaffold_8:15328599-15329563	OK	0	3.0516	1.79769e+308	1.79769e+308	0.00193066	0.0420695	yes
ppa013607m	scaffold_4:12765118-12767816	OK	444.527	121.564	-1.87055	3.89828	9.6878e-05	0.00506228	yes
ppa013613m	scaffold_6:26462603-26463986	OK	38.1555	112.66	1.56202	-3.25315	0.00114132	0.0297199	yes
ppa013626m	scaffold_1:45321575-45324065	OK	94.8815	256.22	1.43319	-3.03398	0.0024135	0.0484686	yes
ppa013627m	scaffold_6:2699134-2700323	OK	2.33532	22.1974	3.2487	-3.34466	0.000823844	0.0237486	yes
ppa013635m	scaffold_2:22667625-22669629	OK	126.933	557.217	2.13417	-4.41705	1.00056e-05	0.000840474	yes
ppa013641m	scaffold_2:25136187-25137469	OK	63.7536	185.715	1.54251	-3.28905	0.00100525	0.0272673	yes
ppa013650m	scaffold_4:9140314-9141469	OK	12.521	0.887056	-3.81918	3.64919	0.000263065	0.0102242	yes
ppa013690m	scaffold_2:26315239-26315863	OK	112.831	331.312	1.55402	-3.31644	0.000911706	0.0255736	yes
ppa013692m	scaffold_3:19664451-19665301	OK	37.306	209.911	2.4923	-4.69717	2.63794e-06	0.000282296	yes
ppa013711m	scaffold_7:21042801-21044707	OK	43.1974	159.226	1.88206	-3.98944	6.62299e-05	0.00381836	yes
ppa013714m	scaffold_1:32576512-32577388	OK	29.3433	4.04218	-2.85983	4.57905	4.67096e-06	0.000447724	yes
ppa013816m	scaffold_6:20250289-20252238	OK	73.4537	216.538	1.55971	-3.3327	0.000860068	0.0246112	yes
ppa013827m	scaffold_5:8246813-8249020	OK	15.3775	79.9284	2.37789	-3.76473	0.000166731	0.00750208	yes
ppa013831m	scaffold_6:25777821-25778216	OK	1585.71	386.986	-2.03477	4.20857	2.56991e-05	0.0018589	yes
ppa013893m	scaffold_4:2481042-2484185	OK	12.2542	65.3334	2.41455	-4.05769	4.95615e-05	0.00307281	yes
ppa013894m	scaffold_7:20767981-20769398	OK	36.1231	101.283	1.4874	-3.05913	0.00221983	0.0457554	yes
ppa013898m	scaffold_1:30093135-30093965	OK	98.5058	485.454	2.30105	-4.839	1.30494e-06	0.000156833	yes
ppa013932m	scaffold_1:40341517-40341948	OK	28.3834	1.13515	-4.6441	3.24916	0.00115748	0.0300586	yes
ppa013941m	scaffold_5:11894585-11895096	OK	35.872	114.891	1.67933	-3.06762	0.00215773	0.0450031	yes
ppa013952m	scaffold_6:22952940-22953636	OK	11.556	96.7078	3.06499	-4.70008	2.60058e-06	0.000281252	yes
ppa013970m	scaffold_6:22799541-22800242	OK	67.0461	16.6246	-2.01183	3.59774	0.000320993	0.0119409	yes
ppa013975m	scaffold_6:5273006-5274934	OK	50.5292	162.75	1.68747	-3.56451	0.000364534	0.0129289	yes
ppa013980m	scaffold_3:17445858-17446271	OK	50.7104	446.256	3.13752	-6.33188	2.42193e-10	1.02271e-07	yes
ppa013990m	scaffold_3:17447232-17447614	OK	94.47	637.671	2.75488	-5.72178	1.05414e-08	2.3197e-06	yes
ppa014010m	scaffold_2:18975633-18976443	OK	1.58662	13.1138	3.04706	-3.12254	0.00179295	0.0404223	yes
ppa014019m	scaffold_8:13322206-13322514	OK	36.8795	626.485	4.08639	-7.44579	9.63674e-14	8.85673e-11	yes
ppa014022m	scaffold_5:12762987-12763577	OK	92.0772	17.3571	-2.40731	4.65609	3.22265e-06	0.000336709	yes
ppa014028m	scaffold_3:17444412-17444686	OK	110.21	698.818	2.66466	-5.29564	1.18599e-07	1.9302e-05	yes
ppa014037m	scaffold_3:17415411-17416280	OK	37.9495	148.201	1.9654	-4.17329	3.00233e-05	0.00208482	yes
ppa014040m	scaffold_3:17436598-17437449	OK	42.3784	179.607	2.08344	-4.42192	9.78289e-06	0.000830695	yes
ppa014047m	scaffold_1:4455260-4458136	OK	51.4886	153.518	1.57608	-3.37385	0.000741245	0.0219757	yes
ppa014055m	scaffold_4:11513533-11514029	OK	65.4853	390.938	2.5777	-5.39071	7.01802e-08	1.23202e-05	yes
ppa014063m	scaffold_8:17277071-17277673	OK	6.51553	0	-1.79769e+308	-1.79769e+308	0.0024907	0.049447	yes
ppa014070m	scaffold_1:29651484-29652137	OK	183.658	56.2218	-1.70782	3.55371	0.000379837	0.0132173	yes
ppa014094m	scaffold_5:8759539-8760179	OK	0.953429	17.1398	4.16808	-3.62837	0.000285213	0.0108687	yes
ppa014141m	scaffold_4:1676718-1677376	OK	37.5408	192.982	2.36194	-4.93139	8.16473e-07	0.000102876	yes
ppa014142m	scaffold_8:13306648-13306983	OK	34.5514	666.562	4.26992	-7.91644	2.44249e-15	3.46922e-12	yes
ppa014150m	scaffold_8:13364315-13364761	OK	63.7699	478.663	2.90806	-6.00593	1.9024e-09	4.71795e-07	yes
ppa014160m	scaffold_2:2472255-2472877	OK	6.46415	57.3324	3.14882	-5.3626	8.20336e-08	1.37816e-05	yes
ppa014165m	scaffold_8:13337838-13338370	OK	1.26735	15.8696	3.64638	-3.14941	0.00163599	0.0381503	yes
ppa014192m	scaffold_7:20045787-20046194	OK	700.153	218.28	-1.68149	3.58423	0.000338076	0.0124872	yes
ppa014209m	scaffold_1:40304210-40304682	OK	8.40164	0	-1.79769e+308	-1.79769e+308	0.00206891	0.0439728	yes
ppa014211m	scaffold_8:13371961-13372398	OK	26.7608	823.915	4.9443	-9.34427	0	0	yes
ppa014232m	scaffold_7:13820914-13821574	OK	13.6742	46.9038	1.77825	-3.36898	0.000754469	0.0222832	yes
ppa014235m	scaffold_4:11510232-11510757	OK	0	9.63308	1.79769e+308	1.79769e+308	0.000968862	0.0266037	yes
ppa014306m	scaffold_6:17581420-17582022	OK	22.6299	4.748	-2.25284	3.46945	0.000521517	0.01687	yes
ppa014312m	scaffold_3:12414848-12415202	OK	1409.67	222.311	-2.66471	5.57641	2.45539e-08	4.98221e-06	yes
ppa014321m	scaffold_6:4749648-4750263	OK	6.81459	79.4175	3.54276	-5.76615	8.11042e-09	1.86349e-06	yes
ppa014332m	scaffold_6:27339342-27340526	OK	334.721	118.293	-1.50059	3.2054	0.00134876	0.0335025	yes
ppa014401m	scaffold_6:17536152-17536731	OK	27.0662	7.44428	-1.86229	3.07751	0.00208736	0.044191	yes
ppa014406m	scaffold_6:17531820-17532311	OK	34.6407	7.93103	-2.12689	3.39979	0.000674371	0.0203405	yes
ppa014457m	scaffold_5:8352700-8353329	OK	9.56597	0	-1.79769e+308	-1.79769e+308	0.00199635	0.0429629	yes
ppa014495m	scaffold_5:11749760-11751059	OK	65.3632	210.095	1.68449	-3.13469	0.00172034	0.0394898	yes
ppa014599m	scaffold_13:597923-601215	OK	34.3484	8.91734	-1.94556	3.99209	6.54929e-05	0.00378986	yes
ppa014606m	scaffold_6:3090605-3093459	OK	0.453578	5.48284	3.5955	-4.22981	2.33888e-05	0.00171406	yes
ppa014619m	scaffold_5:14056993-14060820	OK	18.9108	4.77209	-1.98652	3.75596	0.000172678	0.00765201	yes
ppa014623m	scaffold_8:8152262-8153234	OK	11.0962	1.34214	-3.04745	3.87966	0.000104601	0.00534081	yes
ppa014624m	scaffold_1:27785016-27786971	OK	13.2289	40.0298	1.59738	-3.26153	0.00110814	0.0291475	yes
ppa014628m	scaffold_5:10051647-10052340	OK	14.4516	1.05394	-3.77736	3.60674	0.000310072	0.0117302	yes
ppa014683m	scaffold_4:5052242-5054195	OK	1.35519	5.56549	2.03802	-3.01934	0.00253327	0.0495069	yes
ppa014697m	scaffold_5:5838464-5839015	OK	0	52.0028	1.79769e+308	1.79769e+308	9.54749e-05	0.0050057	yes
ppa014983m	scaffold_7:20152036-20153100	OK	0.834711	27.9414	5.06499	-3.20974	0.00132854	0.0331951	yes
ppa015056m	scaffold_8:611309-612118	OK	5.03875	0	-1.79769e+308	-1.79769e+308	0.00162598	0.0380303	yes
ppa015110m	scaffold_6:19458958-19465515	OK	13.4979	4.00561	-1.75264	3.566	0.000362467	0.0129287	yes
ppa015285m	scaffold_8:19264116-19265397	OK	15.4393	61.0135	1.98252	-4.14383	3.41553e-05	0.00230019	yes
ppa015287m	scaffold_8:15451502-15456874	OK	1.05203	11.1797	3.40963	-5.04163	4.61592e-07	6.43922e-05	yes
ppa015296m	scaffold_7:19583065-19583797	OK	51.9622	15.6175	-1.7343	3.40392	0.000664269	0.0201525	yes
ppa015314m	scaffold_214:57-2534	OK	51.3476	14.4155	-1.83267	3.65392	0.000258267	0.0101132	yes
ppa015384m	scaffold_1:36950857-36952219	OK	0.358983	6.23091	4.11745	-3.58185	0.000341174	0.0125012	yes
ppa015465m	scaffold_7:13833767-13837922	OK	15.283	4.21062	-1.85983	3.02214	0.00250992	0.0495055	yes
ppa015533m	scaffold_1:6764127-6765982	OK	0.390112	7.73853	4.3101	-4.16372	3.13106e-05	0.00215505	yes
ppa015668m	scaffold_1:25393884-25396439	OK	9.79591	32.2392	1.71856	-3.491	0.000481221	0.015862	yes
ppa015787m	scaffold_7:18091249-18095271	OK	2.53198	10.2735	2.02059	-3.67726	0.000235753	0.00955966	yes
ppa015804m	scaffold_8:13309636-13309891	OK	39.0703	758.673	4.27933	-7.23365	4.70068e-13	3.67217e-10	yes
ppa015814m	scaffold_5:15995500-15997835	OK	2.5773	9.21003	1.83735	-3.17746	0.00148574	0.035634	yes
ppa015830m	scaffold_5:17655783-17656908	OK	0	13.8539	1.79769e+308	1.79769e+308	0.000560017	0.0176762	yes
ppa015869m	scaffold_1:2054422-2056993	OK	20.7255	1.7772	-3.54373	6.2142	5.15859e-10	1.83177e-07	yes
ppa015950m	scaffold_2:15424347-15425193	OK	0	6.0208	1.79769e+308	1.79769e+308	0.000560017	0.0176762	yes
ppa016016m	scaffold_2:25887329-25889138	OK	196.774	38.775	-2.34334	4.93653	7.95245e-07	0.000101015	yes
ppa016048m	scaffold_8:15349411-15351453	OK	0	3.09538	1.79769e+308	1.79769e+308	0.00253808	0.0495069	yes
ppa016051m	scaffold_4:9597888-9599804	OK	3.73058	23.1257	2.63203	-3.81005	0.000138938	0.0064993	yes
ppa016167m	scaffold_4:6779161-6779398	OK	426.943	93.4095	-2.1924	4.01703	5.89365e-05	0.00354163	yes
ppa016242m	scaffold_7:12835969-12838298	OK	2.06815	11.111	2.42558	-3.27794	0.00104567	0.0280231	yes
ppa016286m	scaffold_8:4646676-4649403	OK	1.21551	12.9169	3.40963	-5.04163	4.61592e-07	6.43922e-05	yes
ppa016294m	scaffold_4:14741840-14743433	OK	0.698326	7.4055	3.40663	-4.26405	2.00754e-05	0.00151526	yes
ppa016295m	scaffold_7:8616156-8619759	OK	1.80425	10.7371	2.57313	-3.24229	0.00118574	0.0303543	yes
ppa016358m	scaffold_8:12599150-12601958	OK	0.98625	4.58529	2.21699	-3.30795	0.00093981	0.0262054	yes
ppa016366m	scaffold_1:27125209-27126991	OK	1.84406	7.51197	2.02631	-3.39765	0.000679662	0.0204606	yes
ppa016471m	scaffold_4:14556426-14556693	OK	89.7253	538.262	2.58472	-4.98474	6.20439e-07	8.35667e-05	yes
ppa016485m	scaffold_3:20055448-20055991	OK	26.3639	107.939	2.03358	-4.04518	5.22835e-05	0.00320344	yes
ppa016514m	scaffold_1:45655022-45655842	OK	6.20439	25.6405	2.04706	-3.32744	0.000876493	0.0247889	yes
ppa016650m	scaffold_6:21370697-21371369	OK	0	8.80986	1.79769e+308	1.79769e+308	0.000477496	0.0157725	yes
ppa016693m	scaffold_6:1388290-1389379	OK	20.1979	4.36765	-2.20928	3.92952	8.51148e-05	0.00464977	yes
ppa016813m	scaffold_3:19167288-19168905	OK	1.1768	5.47119	2.21699	-3.30795	0.00093981	0.0262054	yes
ppa016846m	scaffold_1:22693200-22693996	OK	88.2862	31.4135	-1.4908	3.11285	0.00185289	0.041204	yes
ppa017002m	scaffold_7:15615814-15616615	OK	37.949	8.63282	-2.13616	3.97219	7.12146e-05	0.00404149	yes
ppa017024m	scaffold_8:15335340-15335769	OK	0	74.8995	1.79769e+308	1.79769e+308	0.000196218	0.00846882	yes
ppa017093m	scaffold_7:12424369-12426473	OK	0.973871	6.12323	2.65249	-3.84222	0.000121924	0.00587945	yes
ppa017146m	scaffold_2:10917691-10920733	OK	0.732392	9.71574	3.72964	-6.08696	1.15076e-09	3.37116e-07	yes
ppa017295m	scaffold_1:44234380-44235824	OK	0.899774	17.8485	4.3101	-3.75893	0.000170644	0.00759583	yes
ppa017390m	scaffold_1:39205253-39208417	OK	24.0774	5.17824	-2.21715	4.40855	1.04067e-05	0.000869487	yes
ppa017404m	scaffold_6:26327501-26328990	OK	23.0941	67.444	1.54617	-3.06852	0.0021512	0.0449939	yes
ppa017436m	scaffold_4:11576487-11578049	OK	21.7407	76.4189	1.81353	-3.81792	0.000134582	0.00633345	yes
ppa017449m	scaffold_4:3794421-3794640	OK	857.723	235.563	-1.8644	3.7048	0.000211556	0.00890931	yes
ppa017460m	scaffold_3:3520155-3521511	OK	1.35319	7.38177	2.4476	-3.07153	0.00212964	0.0447827	yes
ppa017621m	scaffold_4:6497031-6500936	OK	0.681079	6.37135	3.22571	-5.3239	1.01563e-07	1.67034e-05	yes
ppa017623m	scaffold_2:5018119-5023951	OK	7.92171	22.594	1.51206	-3.19392	0.00140354	0.0341571	yes
ppa017632m	scaffold_7:20475058-20476856	OK	0.330711	5.74017	4.11745	-3.58185	0.000341174	0.0125012	yes
ppa017633m	scaffold_3:19398357-19400169	OK	2.19744	9.61542	2.12953	-3.71891	0.000200087	0.00861201	yes
ppa017678m	scaffold_2:25511480-25513403	OK	0.725487	3.44791	2.2487	-3.01974	0.00252989	0.0495069	yes
ppa017761m	scaffold_5:10060831-10061530	OK	43.4592	2.08233	-4.38339	5.72432	1.03846e-08	2.31785e-06	yes
ppa017791m	scaffold_1:2170191-2171802	OK	18.9703	2.55644	-2.89154	4.01861	5.85424e-05	0.00353153	yes
ppa017809m	scaffold_1:46391409-46393852	OK	26.7881	2.29046	-3.54788	3.37404	0.000740731	0.0219757	yes
ppa017970m	scaffold_1:8828084-8832212	OK	1.6431	6.22449	1.92153	-3.36814	0.000756775	0.0223092	yes
ppa017983m	scaffold_1:12506846-12511161	OK	5.02251	1.46834	-1.77422	3.21251	0.00131582	0.0331054	yes
ppa018037m	scaffold_4:6414973-6416776	OK	0.779933	4.35129	2.48002	-3.35778	0.000785702	0.0230315	yes
ppa018038m	scaffold_5:18256692-18258423	OK	1.90565	7.42534	1.96217	-3.28249	0.00102895	0.0277655	yes
ppa018128m	scaffold_2:25145628-25149844	OK	7.10307	1.73239	-2.03568	3.45583	0.000548595	0.0175281	yes
ppa018170m	scaffold_7:17827656-17830676	OK	4.96395	15.4511	1.63815	-3.27234	0.00106661	0.0283413	yes
ppa018282m	scaffold_1:5255835-5257504	OK	0.687681	5.75492	3.06499	-3.56304	0.000366585	0.0129289	yes
ppa018292m	scaffold_1:26295835-26298932	OK	0	3.46942	1.79769e+308	1.79769e+308	0.000112174	0.00554262	yes
ppa018391m	scaffold_1:2275945-2276276	OK	5.96394	170.063	4.83366	-3.05762	0.00223101	0.0459253	yes
ppa018401m	scaffold_5:13075354-13075843	OK	19.6905	2.71246	-2.85983	3.20477	0.00135169	0.0335219	yes
ppa018509m	scaffold_2:9879289-9879556	OK	28.9436	421.638	3.86469	-6.31773	2.65437e-10	1.06809e-07	yes
ppa018589m	scaffold_127:5683-6014	OK	29.8197	244.003	3.03256	-3.87247	0.000107736	0.00540763	yes
ppa018646m	scaffold_7:15495511-15496665	OK	0	3.09229	1.79769e+308	1.79769e+308	0.00193066	0.0420695	yes
ppa018737m	scaffold_2:23598076-23598706	OK	159.057	776.692	2.2878	-4.71406	2.42829e-06	0.000265312	yes
ppa018802m	scaffold_8:13357465-13357759	OK	1.64913	87.3262	5.72664	-3.17204	0.00151374	0.0359433	yes
ppa018912m	scaffold_3:21567715-21569244	OK	211.432	659.526	1.64123	-3.35439	0.000795406	0.0230481	yes
ppa018982m	scaffold_3:19249066-19251699	OK	0	6.44962	1.79769e+308	1.79769e+308	0.000218476	0.00903034	yes
ppa019001m	scaffold_3:3211724-3213690	OK	8.30594	26.8743	1.69401	-3.3353	0.000852063	0.0245168	yes
ppa019154m	scaffold_8:13329335-13329629	OK	128.082	988.304	2.94788	-6.01108	1.84289e-09	4.71795e-07	yes
ppa019185m	scaffold_4:2470405-2472982	OK	0.613134	4.12658	2.75067	-3.99684	6.41949e-05	0.00374247	yes
ppa019191m	scaffold_7:17048277-17049889	OK	18.0328	364.77	4.3383	-8.66027	0	0	yes
ppa019192m	scaffold_1:34863859-34867559	OK	7.94605	1.55549	-2.35287	3.80638	0.000141016	0.0065768	yes
ppa019193m	scaffold_6:21702752-21703217	OK	0	21.7204	1.79769e+308	1.79769e+308	0.000218476	0.00903034	yes
ppa019212m	scaffold_5:11436287-11436917	OK	55.6002	7.91747	-2.81198	4.95439	7.25568e-07	9.52628e-05	yes
ppa019239m	scaffold_7:20646541-20650490	OK	34.0638	9.77594	-1.80093	3.79543	0.000147387	0.00680246	yes
ppa019268m	scaffold_1:22410856-22412263	OK	22.8019	81.0033	1.82883	-3.69959	0.000215948	0.0090213	yes
ppa019446m	scaffold_4:4106163-4106490	OK	209.945	869.693	2.05049	-4.35177	1.3504e-05	0.00107646	yes
ppa019554m	scaffold_1:35177537-35178814	OK	16.3201	46.5752	1.51292	-3.05436	0.00225541	0.0462447	yes
ppa019557m	scaffold_6:20977894-20978938	OK	7.17579	1.53388	-2.22595	3.0262	0.0024765	0.049353	yes
ppa019747m	scaffold_6:6762135-6765982	OK	3.14927	10.2734	1.70582	-3.10808	0.00188306	0.0416137	yes
ppa019893m	scaffold_3:16311075-16312045	OK	6.64305	35.2971	2.40963	-3.46176	0.000536664	0.0172527	yes
ppa019969m	scaffold_5:13598584-13601215	OK	51.2428	13.909	-1.88133	3.96111	7.46015e-05	0.00416277	yes
ppa020028m	scaffold_5:5431547-5434722	OK	85.5159	27.978	-1.6119	3.44519	0.000570664	0.0179397	yes
ppa020189m	scaffold_2:16680307-16682098	OK	64.2818	4.42756	-3.85983	5.48401	4.15792e-08	7.65788e-06	yes
ppa020309m	scaffold_8:15595590-15596661	OK	0.719206	6.24166	3.11745	-3.20004	0.0013741	0.0338093	yes
ppa020321m	scaffold_1:33010619-33012039	OK	10.1278	113.578	3.48729	-6.94014	3.91731e-12	2.55017e-09	yes
ppa020494m	scaffold_3:16713773-16714529	OK	0.753076	15.4053	4.35449	-3.79975	0.000144845	0.00671531	yes
ppa020510m	scaffold_5:13866987-13867934	OK	166.456	28.0257	-2.57032	5.38151	7.38633e-08	1.26818e-05	yes
ppa020526m	scaffold_7:10943094-10943607	OK	12.1075	138.433	3.51521	-6.35141	2.13346e-10	9.52377e-08	yes
ppa020538m	scaffold_7:13994459-13996382	OK	8.73185	2.28417	-1.93462	3.26348	0.00110052	0.0290447	yes
ppa020590m	scaffold_2:17480181-17480712	OK	42.5861	7.09225	-2.58607	4.21434	2.50514e-05	0.00182048	yes
ppa020705m	scaffold_1:34814540-34817842	OK	1.82326	6.60752	1.85759	-3.04849	0.00229995	0.0467896	yes
ppa020743m	scaffold_4:3265162-3266533	OK	4.09647	16.5612	2.01535	-3.69339	0.000221282	0.00912219	yes
ppa020788m	scaffold_1:27686672-27688772	OK	2.14277	10.1836	2.2487	-3.01974	0.00252989	0.0495069	yes
ppa020838m	scaffold_1:12867475-12871449	OK	16.9227	4.93663	-1.77736	3.27364	0.00106172	0.0283225	yes
ppa020848m	scaffold_1:40260039-40262878	OK	0	4.3796	1.79769e+308	1.79769e+308	0.000451501	0.0151704	yes
ppa020886m	scaffold_2:24875498-24875804	OK	17.7713	168.918	3.2487	-5.14018	2.74479e-07	4.04572e-05	yes
ppa020974m	scaffold_4:4472915-4473551	OK	29.3115	115.628	1.97995	-3.9457	7.9567e-05	0.00440835	yes
ppa021040m	scaffold_8:15441456-15442333	OK	28.7641	145.618	2.33985	-3.84242	0.00012183	0.00587945	yes
ppa021143m	scaffold_1:10415454-10417263	OK	1.87779	7.22505	1.94397	-3.27277	0.001065	0.0283413	yes
ppa021197m	scaffold_5:10085520-10086243	OK	33.44	4.96511	-2.75168	4.60347	4.15517e-06	0.000413506	yes
ppa021204m	scaffold_1:26490137-26493274	OK	1.37955	5.89121	2.09437	-3.19839	0.00138196	0.0338697	yes
ppa021292m	scaffold_6:20897170-20898733	OK	37.6332	11.2456	-1.74264	3.55904	0.000372217	0.0130257	yes
ppa021317m	scaffold_2:23427501-23427994	OK	0	88.2201	1.79769e+308	1.79769e+308	0.00041109	0.0140237	yes
ppa021322m	scaffold_3:7628449-7628686	OK	263.7	62.273	-2.08222	3.54048	0.000399399	0.0137475	yes
ppa021377m	scaffold_2:24944313-24944934	OK	61.8059	12.3591	-2.32217	4.33512	1.45677e-05	0.00114375	yes
ppa021425m	scaffold_4:10755273-10755519	OK	85.5077	322.644	1.91582	-3.50119	0.000463185	0.0154303	yes
ppa021506m	scaffold_5:12649800-12651659	OK	0	5.85663	1.79769e+308	1.79769e+308	0.000244631	0.00975031	yes
ppa021509m	scaffold_7:17045272-17046854	OK	8.34307	121.426	3.86335	-7.66908	1.73195e-14	2.08153e-11	yes
ppa021577m	scaffold_4:11537275-11538773	OK	0.498442	6.79761	3.76953	-3.26241	0.00110468	0.0291054	yes
ppa021593m	scaffold_4:1424496-1425188	OK	1.50612	48.549	5.01054	-4.40263	1.06946e-05	0.000884091	yes
ppa021645m	scaffold_15:245448-246873	OK	1.44696	6.64809	2.19992	-3.32827	0.000873857	0.0247889	yes
ppa021659m	scaffold_8:18308466-18316718	OK	0.266992	2.92396	3.45306	-4.80349	1.55921e-06	0.000183166	yes
ppa021766m	scaffold_3:14691445-14692198	OK	1.13579	10.3263	3.18457	-3.27397	0.00106047	0.0283225	yes
ppa021789m	scaffold_2:23675309-23678822	OK	10.536	2.72824	-1.94929	3.85304	0.00011666	0.0057138	yes
ppa021790m	scaffold_2:3919934-3921056	OK	3.62267	14.0355	1.95395	-3.35445	0.000795216	0.0230481	yes
ppa021923m	scaffold_2:18901239-18904207	OK	16.4487	3.39883	-2.27486	4.30004	1.70767e-05	0.00131432	yes
ppa021924m	scaffold_3:14524896-14525247	OK	4.21973	33.1334	2.97306	-3.04114	0.00235685	0.0476259	yes
ppa021929m	scaffold_6:28419683-28422583	OK	21.0841	7.40972	-1.50866	3.11105	0.0018642	0.0413139	yes
ppa021935m	scaffold_8:17903681-17904413	OK	9.44766	29.7709	1.65587	-3.02243	0.00250755	0.0495055	yes
ppa021964m	scaffold_7:18039224-18041826	OK	23.4304	74.3401	1.66576	-3.51177	0.000445127	0.0149885	yes
ppa021966m	scaffold_4:3200392-3201088	OK	9.13599	88.7261	3.27972	-5.51311	3.5254e-08	6.8001e-06	yes
ppa021967m	scaffold_1:2299925-2300231	OK	0	26.9289	1.79769e+308	1.79769e+308	0.00119669	0.0305011	yes
ppa022066m	scaffold_6:22625890-22626445	OK	98.8897	13.2147	-2.90368	5.3863	7.19248e-08	1.24861e-05	yes
ppa022087m	scaffold_7:18020684-18022871	OK	1.87253	13.9293	2.89506	-4.54081	5.60392e-06	0.000509044	yes
ppa022126m	scaffold_1:32438838-32442705	OK	18.3074	5.08733	-1.84744	3.54043	0.000399474	0.0137475	yes
ppa022203m	scaffold_2:23180997-23185839	OK	5.62849	22.7621	2.01581	-3.99916	6.35665e-05	0.00374247	yes
ppa022216m	scaffold_4:5002548-5004141	OK	1.44653	13.1568	3.18513	-5.11191	3.18925e-07	4.6569e-05	yes
ppa022353m	scaffold_2:13860243-13861613	OK	136.683	41.5477	-1.71799	3.64705	0.000265273	0.0102844	yes
ppa022356m	scaffold_4:2643517-2644870	OK	3.7084	12.223	1.72073	-3.06551	0.00217302	0.0450283	yes
ppa022398m	scaffold_6:24693170-24700678	OK	16.5159	2.96906	-2.47578	4.85063	1.23072e-06	0.00014906	yes
ppa022410m	scaffold_5:12765896-12766193	OK	228.855	53.0342	-2.10944	3.92007	8.85236e-05	0.00473662	yes
ppa022433m	scaffold_3:7630826-7631380	OK	1759.16	380.316	-2.20962	4.53607	5.73115e-06	0.000517592	yes
ppa022548m	scaffold_5:4556572-4562840	OK	46.2972	12.2424	-1.91904	3.99848	6.37502e-05	0.00374247	yes
ppa022619m	scaffold_8:18116840-18118176	OK	146.585	21.9204	-2.7414	5.73453	9.77812e-09	2.21411e-06	yes
ppa022680m	scaffold_6:11292242-11293091	OK	19.8182	4.59448	-2.10885	3.55915	0.00037205	0.0130257	yes
ppa022739m	scaffold_4:10498300-10499141	OK	150.961	47.9201	-1.65547	3.41265	0.000643348	0.0196322	yes
ppa022770m	scaffold_4:853918-855196	OK	0	3.11918	1.79769e+308	1.79769e+308	0.000796594	0.0230481	yes
ppa022793m	scaffold_6:2786737-2787258	OK	758.045	113.505	-2.73953	5.61807	1.93107e-08	3.96987e-06	yes
ppa022841m	scaffold_3:13754310-13756426	OK	0.724727	18.3296	4.6606	-6.12537	9.04723e-10	2.85311e-07	yes
ppa022896m	scaffold_8:15921741-15924366	OK	4.17667	48.1268	3.52642	-6.31704	2.66613e-10	1.06809e-07	yes
ppa022943m	scaffold_4:1972543-1974342	OK	2.93576	16.9248	2.52733	-4.58507	4.53836e-06	0.000440419	yes
ppa022982m	scaffold_3:13779070-13782636	OK	7.11397	1.91736	-1.89154	3.07754	0.00208713	0.044191	yes
ppa023235m	scaffold_8:14266297-14267113	OK	88.9812	11.7897	-2.91597	5.70227	1.18224e-08	2.53032e-06	yes
ppa023247m	scaffold_5:11986549-11986915	OK	21.7535	81.7029	1.90914	-3.31001	0.000932916	0.0261217	yes
ppa023265m	scaffold_8:1743434-1744832	OK	46.0204	653.006	3.82675	-7.65404	1.95399e-14	2.18066e-11	yes
ppa023317m	scaffold_8:16872470-16874002	OK	0	3.2414	1.79769e+308	1.79769e+308	0.00150448	0.0358871	yes
ppa023338m	scaffold_1:41924071-41925010	OK	10.3922	141.726	3.76953	-6.62914	3.37643e-11	1.81908e-08	yes
ppa023391m	scaffold_8:1144740-1146131	OK	6.84283	1.59069	-2.10494	3.06148	0.00220244	0.045457	yes
ppa023441m	scaffold_2:17203557-17205183	OK	3.36326	0	-1.79769e+308	-1.79769e+308	0.0024907	0.049447	yes
ppa023491m	scaffold_4:2231494-2232202	OK	0	9.84209	1.79769e+308	1.79769e+308	0.00119669	0.0305011	yes
ppa023509m	scaffold_2:21047267-21050870	OK	1.88955	12.7545	2.75488	-4.30379	1.679e-05	0.00131164	yes
ppa023550m	scaffold_6:22685004-22685409	OK	19.6414	194.81	3.3101	-6.02116	1.73174e-09	4.58589e-07	yes
ppa023599m	scaffold_5:11840728-11842174	OK	2.00823	8.71425	2.11745	-3.45076	0.000559007	0.0176762	yes
ppa023602m	scaffold_6:22058078-22058642	OK	204.959	72.2953	-1.50337	3.20792	0.00133697	0.0332624	yes
ppa023611m	scaffold_4:13092595-13096094	OK	0.966752	4.59452	2.2487	-3.01974	0.00252989	0.0495069	yes
ppa023628m	scaffold_5:16460747-16463881	OK	13.2408	64.8998	2.29322	-4.57128	4.84764e-06	0.000459028	yes
ppa023700m	scaffold_3:21819952-21822445	OK	1.54947	7.95853	2.36072	-3.38553	0.000710422	0.0212637	yes
ppa023726m	scaffold_3:12184342-12187417	OK	19.1515	5.93597	-1.6899	3.02181	0.00251266	0.0495055	yes
ppa023737m	scaffold_7:21162977-21165508	OK	1.18845	4.50389	1.92209	-3.09534	0.00196588	0.0424825	yes
ppa023895m	scaffold_1:36644764-36645782	OK	4.75985	19.6708	2.04706	-3.12027	0.00180684	0.0405022	yes
ppa023920m	scaffold_4:4097067-4100012	OK	1.22266	6.40022	2.3881	-3.68701	0.000226905	0.00930491	yes
ppa023939m	scaffold_53:3838-4192	OK	0	20.521	1.79769e+308	1.79769e+308	0.000968862	0.0266037	yes
ppa023986m	scaffold_1:31356477-31357930	OK	0	2.62951	1.79769e+308	1.79769e+308	0.00193066	0.0420695	yes
ppa024078m	scaffold_2:15135772-15136391	OK	0	25.8846	1.79769e+308	1.79769e+308	0.000218476	0.00903034	yes
ppa024124m	scaffold_3:19817719-19819974	OK	2.78061	24.7062	3.1514	-5.28503	1.25686e-07	2.00379e-05	yes
ppa024249m	scaffold_5:2082827-2086675	OK	56.2875	12.8435	-2.13178	4.51374	6.36952e-06	0.000568671	yes
ppa024366m	scaffold_5:14634188-14635290	OK	94.9914	34.0343	-1.48081	3.0885	0.00201172	0.043234	yes
ppa024400m	scaffold_2:25231745-25233920	OK	6.21166	19.944	1.68291	-3.29281	0.000991901	0.0270791	yes
ppa024441m	scaffold_1:36044941-36046420	OK	3.62326	12.3806	1.77273	-3.1638	0.00155722	0.0367813	yes
ppa024457m	scaffold_1:9112830-9113838	OK	1.80964	8.97432	2.3101	-3.30678	0.000943767	0.0262054	yes
ppa024646m	scaffold_3:17447996-17448275	OK	48.3783	299.895	2.63203	-4.74552	2.07975e-06	0.000229962	yes
ppa024670m	scaffold_5:14269546-14271250	OK	1.01429	5.32024	2.39102	-3.33302	0.000859087	0.0246112	yes
ppa024839m	scaffold_4:3155827-3156379	OK	15.5287	68.1238	2.13322	-3.99407	6.49484e-05	0.00377232	yes
ppa024923m	scaffold_7:8492905-8493645	OK	1.79702	25.9746	3.85343	-4.62818	3.68886e-06	0.000374251	yes
ppa024950m	scaffold_7:4215491-4216128	OK	211.813	39.9972	-2.40482	4.99984	5.73784e-07	7.86385e-05	yes
ppa025024m	scaffold_5:17389138-17389423	OK	290.038	62.4076	-2.21645	4.15801	3.21033e-05	0.00219031	yes
ppa025137m	scaffold_2:22436744-22436969	OK	9.92037	335.153	5.07828	-4.46478	8.01501e-06	0.00069959	yes
ppa025242m	scaffold_2:5006032-5011422	OK	0.47337	3.09446	2.70865	-3.56542	0.000363267	0.0129287	yes
ppa025260m	scaffold_1:27182883-27184670	OK	19.197	55.3898	1.52874	-3.24782	0.00116292	0.030082	yes
ppa025269m	scaffold_5:8749474-8750263	OK	103.747	440.055	2.08461	-4.34894	1.36799e-05	0.00108495	yes
ppa025459m	scaffold_1:24850318-24852294	OK	0.929417	9.11352	3.29361	-4.40478	1.05893e-05	0.000880041	yes
ppa025496m	scaffold_4:13583207-13587853	OK	5.13918	19.8225	1.94753	-3.65044	0.000261788	0.010212	yes
ppa025504m	scaffold_1:13876490-13877288	OK	0	4.1213	1.79769e+308	1.79769e+308	0.00169959	0.0391825	yes
ppa025524m	scaffold_3:17432460-17432733	OK	55.8074	226.169	2.01887	-3.63381	0.000279271	0.0106944	yes
ppa025628m	scaffold_2:9424658-9425180	OK	166.668	16.2066	-3.36233	6.33999	2.29786e-10	9.97271e-08	yes
ppa025672m	scaffold_1:8471295-8473076	OK	1.75719	11.5152	2.7122	-3.9362	8.2782e-05	0.0045382	yes
ppa025707m	scaffold_1:35969865-35971616	OK	1.50617	6.22446	2.04706	-3.12027	0.00180684	0.0405022	yes
ppa025722m	scaffold_3:10865555-10866632	OK	3.98748	47.5826	3.57688	-5.54854	2.88064e-08	5.69711e-06	yes
ppa025838m	scaffold_2:16684169-16684942	OK	144.811	9.15279	-3.98382	7.09066	1.33471e-12	9.47887e-10	yes
ppa025857m	scaffold_5:17181675-17182640	OK	3.32554	137.433	5.36899	-7.62492	2.44249e-14	2.5441e-11	yes
ppa025908m	scaffold_7:20683385-20684922	OK	0.67103	23.0863	5.10451	-6.12573	9.02663e-10	2.85311e-07	yes
ppa025914m	scaffold_6:13028404-13031895	OK	41.0926	118.332	1.52589	-3.21176	0.00131926	0.0331384	yes
ppa025990m	scaffold_6:5283363-5285449	OK	1.6532	6.70784	2.02059	-3.22001	0.00128184	0.0323546	yes
ppa026054m	scaffold_8:551635-553419	OK	12.6365	2.70114	-2.22595	3.0262	0.0024765	0.049353	yes
ppa026055m	scaffold_1:25058301-25060919	OK	6.29847	25.4813	2.01637	-3.57953	0.000344214	0.0125361	yes
ppa026075m	scaffold_1:719152-721715	OK	6.00082	77.1031	3.68356	-6.12391	9.13052e-10	2.85311e-07	yes
ppa026090m	scaffold_5:6509442-6511092	OK	11.3557	2.85138	-1.99368	3.56333	0.000366185	0.0129289	yes
ppa026144m	scaffold_1:26082374-26084974	OK	0	2.57582	1.79769e+308	1.79769e+308	0.000196218	0.00846882	yes
ppa026219m	scaffold_1:22611555-22612314	OK	0	11.0832	1.79769e+308	1.79769e+308	0.000968862	0.0266037	yes
ppa026242m	scaffold_1:3375447-3375741	OK	314.434	984.124	1.64608	-3.51751	0.000435623	0.014732	yes
ppa026350m	scaffold_4:20823254-20827999	OK	2.81641	30.4948	3.43663	-6.02887	1.65113e-09	4.4478e-07	yes
ppa026514m	scaffold_3:611906-612413	OK	63.794	16.1584	-1.98113	3.64097	0.000271613	0.0104524	yes
ppa026524m	scaffold_4:6410747-6413396	OK	2.85437	13.1902	2.20822	-3.54367	0.000394601	0.0136399	yes
ppa026587m	scaffold_1:1502939-1503935	OK	1.70366	13.3772	2.97306	-3.04114	0.00235685	0.0476259	yes
ppa026701m	scaffold_4:16168223-16169167	OK	11.3577	42.9477	1.91891	-3.42654	0.00061132	0.0189134	yes
ppa026727m	scaffold_1:29494706-29495195	OK	533.467	105.334	-2.34043	4.94465	7.62802e-07	9.83287e-05	yes
ppa026863m	scaffold_3:5092587-5092962	OK	231.761	620.556	1.42092	-3.04707	0.00231081	0.0469494	yes
ppa026975m	scaffold_7:19935718-19936704	OK	2.28405	13.2148	2.53249	-3.43487	0.000592842	0.0184882	yes
ppa027001m	scaffold_1:23057979-23059985	OK	1.65947	12.3444	2.89506	-3.35075	0.000805921	0.0232749	yes
ppa027007m	scaffold_5:6365749-6368647	OK	8.20899	2.23904	-1.87433	3.10858	0.00187991	0.041603	yes
ppa027025m	scaffold_1:22679798-22680494	OK	7.18175	25.1404	1.8076	-3.12264	0.0017924	0.0404223	yes
ppa027076m	scaffold_1:34223589-34225449	OK	0.502058	4.97958	3.3101	-3.8705	0.000108611	0.00540763	yes
ppa027089m	scaffold_1:26697324-26699456	OK	1.09684	14.2785	3.70242	-5.17658	2.25988e-07	3.39503e-05	yes
ppa027145m	scaffold_4:1875483-1880056	OK	16.3699	5.00237	-1.71037	3.39066	0.000697246	0.0209496	yes
ppa1027162m	scaffold_6:13471443-13472810	OK	0.796335	163.89	7.68514	-4.9189	8.70308e-07	0.000107918	yes
ppa1027169m	scaffold_7:13065180-13066398	OK	8.60922	0.508268	-4.08222	3.91648	8.98514e-05	0.00479125	yes
ppb004328m	scaffold_5:8898114-8902709	OK	3.91889	22.4243	2.51655	-4.74452	2.09003e-06	0.000229962	yes
ppb006257m	scaffold_6:28250957-28253150	OK	30.3207	243.799	3.00732	-6.24774	4.16429e-10	1.54912e-07	yes
ppb008123m	scaffold_1:43787241-43788198	OK	14.8136	4.2207	-1.81137	3.06647	0.00216605	0.0450031	yes
ppb012876m	scaffold_2:26525004-26525847	OK	0.650546	27.8257	5.41862	-4.77647	1.78395e-06	0.000204944	yes
ppb018112m	scaffold_2:26177544-26179755	OK	50.1855	153.071	1.60886	-3.42024	0.000625662	0.0192808	yes
ppb018456m	scaffold_3:20639472-20639828	OK	1559.04	407.783	-1.93479	3.97611	7.00516e-05	0.00399448	yes
ppb019557m	scaffold_8:15182700-15184249	OK	1227.03	3717.78	1.59927	-3.41901	0.000628502	0.0193301	yes
ppb021781m	scaffold_7:9663519-9663780	OK	662.97	153.635	-2.10944	4.25759	2.06638e-05	0.00154474	yes
ppb022892m	scaffold_6:24690026-24691058	OK	7.27979	1.24489	-2.54788	3.19697	0.0013888	0.0339572	yes

## Sheet: T2->T3
gene	locus	status	value_1	value_2	log2(fold_change)	test_stat	p_value	q_value	significant
ppa000314m	scaffold_5:16025441-16034305	OK	4.48187	8.82159	0.976938	-3.43294	0.000597067	0.0298383	yes
ppa000642m	scaffold_5:17568731-17573883	OK	2.8377	6.41923	1.17768	-3.26689	0.00108736	0.0469373	yes
ppa000768m	scaffold_7:13712384-13719055	OK	6.74193	13.9576	1.04982	-3.7036	0.000212559	0.0131026	yes
ppa000913m	scaffold_5:11332955-11340569	OK	6.45304	13.4552	1.06012	-3.5912	0.000329159	0.0188932	yes
ppa000967m	scaffold_5:15520828-15527540	OK	1.87934	4.87831	1.37615	-3.27872	0.00104279	0.045933	yes
ppa000977m	scaffold_1:37544313-37551386	OK	28.842	51.7074	0.842199	-3.69556	0.000219402	0.0133171	yes
ppa000984m	scaffold_5:13017500-13022499	OK	0.280599	4.61298	4.03912	-4.891	1.00325e-06	0.000128173	yes
ppa001094m	scaffold_5:14731024-14739168	OK	7.36627	15.4004	1.06396	-3.7563	0.000172441	0.0111503	yes
ppa001114m	scaffold_7:18791197-18796815	OK	0.790708	7.54783	3.25485	-5.01772	5.22895e-07	7.14112e-05	yes
ppa001136m	scaffold_1:1192256-1195655	OK	41.2829	76.5261	0.890409	-3.97432	7.05811e-05	0.00550811	yes
ppa001226m	scaffold_2:15161018-15170254	OK	6.31391	12.2467	0.955792	-3.30091	0.00096371	0.0431274	yes
ppa001356m	scaffold_6:19932500-19937489	OK	28.9494	66.6209	1.20244	-5.21165	1.87167e-07	2.99505e-05	yes
ppa002035m	scaffold_6:22430695-22433815	OK	0.933006	9.22424	3.30547	-5.87918	4.12315e-09	9.46652e-07	yes
ppa002082m	scaffold_6:7149394-7153924	OK	4.30442	11.4492	1.41135	-3.97937	6.90992e-05	0.00541916	yes
ppa002190m	scaffold_4:14534576-14540212	OK	5.29747	11.5383	1.12306	-3.37003	0.000751592	0.0358636	yes
ppa002340m	scaffold_6:24974086-24976245	OK	5.78702	17.3431	1.58347	-4.92041	8.63651e-07	0.000113074	yes
ppa002358m	scaffold_4:19498607-19504535	OK	23.9566	45.7144	0.932223	-3.81177	0.000137973	0.00950336	yes
ppa002396m	scaffold_7:1676290-1688150	OK	8.79588	35.9014	2.02914	-7.2371	4.583e-13	2.07641e-10	yes
ppa002621m	scaffold_4:6733149-6739895	OK	32.2764	68.4253	1.08405	-4.66385	3.10348e-06	0.000353708	yes
ppa002651m	scaffold_6:304883-309157	OK	34.9621	61.9422	0.825131	-3.42329	0.000618685	0.0306288	yes
ppa002673m	scaffold_1:39173781-39177492	OK	153.1	80.6234	-0.9252	4.15599	3.23882e-05	0.00280379	yes
ppa002898m	scaffold_6:11968322-11970611	OK	3.79774	9.42551	1.31143	-3.39983	0.000674285	0.0327669	yes
ppa002925m	scaffold_6:2636705-2641933	OK	18.9021	47.6312	1.33336	-5.40005	6.66205e-08	1.19932e-05	yes
ppa002978m	scaffold_8:16530491-16533247	OK	0.320082	8.40233	4.71428	-4.73819	2.15638e-06	0.000253047	yes
ppa003086m	scaffold_6:24376567-24379909	OK	341.974	121.535	-1.49252	6.52144	6.96341e-11	2.50714e-08	yes
ppa003141m	scaffold_8:21182578-21185321	OK	0.736171	5.73891	2.96267	-4.448	8.66732e-06	0.000852842	yes
ppa003257m	scaffold_4:1953701-1955640	OK	57.6258	25.0912	-1.19953	4.91409	8.91954e-07	0.000115822	yes
ppa003286m	scaffold_4:1754533-1759055	OK	17.3047	35.6696	1.04353	-4.13032	3.62257e-05	0.00308542	yes
ppa003331m	scaffold_5:13918417-13921492	OK	7.27262	20.1838	1.47265	-4.60728	4.07977e-06	0.000442683	yes
ppa003412m	scaffold_10:606415-609997	OK	0.680303	3.92342	2.52786	-3.36005	0.000779278	0.0368104	yes
ppa003422m	scaffold_5:9981558-9984803	OK	7.06443	1.91887	-1.88031	3.86888	0.000109336	0.00780226	yes
ppa003457m	scaffold_1:13670074-13680506	OK	10.1145	32.4928	1.68369	-6.10891	1.00313e-09	2.83779e-07	yes
ppa003470m	scaffold_3:2544196-2547757	OK	2.95236	8.42703	1.51316	-3.5093	0.000449292	0.0238848	yes
ppa003487m	scaffold_6:20082225-20085411	OK	0.638223	3.55382	2.47724	-3.28581	0.00101691	0.0449998	yes
ppa003706m	scaffold_4:10919741-10924809	OK	1.9769	6.86211	1.79541	-3.65339	0.000258798	0.0153553	yes
ppa003747m	scaffold_3:7695591-7699005	OK	1.54365	24.968	4.01566	-8.16902	2.22045e-16	1.75882e-13	yes
ppa003777m	scaffold_7:19441901-19444252	OK	18.9233	8.10545	-1.2232	3.75933	0.000170372	0.0110616	yes
ppa003854m	scaffold_1:6102574-6107549	OK	3.7157	36.3133	3.28879	-8.85357	0	0	yes
ppa003862m	scaffold_3:20144223-20146852	OK	2.11005	18.9798	3.16912	-7.31584	2.55795e-13	1.3072e-10	yes
ppa003866m	scaffold_4:4256155-4260678	OK	24.3355	12.8216	-0.924478	3.26968	0.0010767	0.0467318	yes
ppa003871m	scaffold_7:15333608-15336225	OK	1.97825	6.81912	1.78536	-3.74856	0.000177853	0.0114535	yes
ppa003977m	scaffold_2:19772637-19774251	OK	58.0328	31.1715	-0.896642	3.64295	0.000269533	0.0158734	yes
ppa004009m	scaffold_6:24639608-24641627	OK	8.01814	2.22496	-1.84949	3.89209	9.93837e-05	0.00718921	yes
ppa004036m	scaffold_1:25613309-25618547	OK	53.0436	92.1121	0.796211	-3.52075	0.000430336	0.0231731	yes
ppa004172m	scaffold_3:16294855-16297910	OK	11.4894	51.9427	2.17662	-7.55569	4.17444e-14	2.2804e-11	yes
ppa004207m	scaffold_2:5559888-5562687	OK	0	7.12297	1.79769e+308	1.79769e+308	4.9061e-08	8.93362e-06	yes
ppa004291m	scaffold_3:16618231-16621626	OK	3.73328	12.8688	1.78536	-4.51945	6.20018e-06	0.000633698	yes
ppa004321m	scaffold_5:15292311-15294197	OK	27.0616	69.1842	1.3542	-5.60385	2.09644e-08	4.31321e-06	yes
ppa004344m	scaffold_7:20321853-20324510	OK	5.71584	17.4767	1.6124	-4.60358	4.15286e-06	0.000444525	yes
ppa004364m	scaffold_2:12648580-12652226	OK	0.392404	19.0409	5.60062	-5.67896	1.35519e-08	2.95256e-06	yes
ppa004383m	scaffold_6:24651611-24654855	OK	4.7194	11.4189	1.27475	-3.25292	0.00114226	0.0487755	yes
ppa004392m	scaffold_3:16003862-16007083	OK	3.75867	9.22976	1.29607	-3.2675	0.00108501	0.0469373	yes
ppa004404m	scaffold_1:42614017-42616479	OK	15.6728	43.1679	1.4617	-5.28803	1.2364e-07	2.0618e-05	yes
ppa004430m	scaffold_6:16825940-16829197	OK	39.8935	89.6617	1.16834	-5.02784	4.96033e-07	6.93446e-05	yes
ppa004449m	scaffold_8:19761244-19762835	OK	36.3266	66.5707	0.873863	-3.61741	0.000297563	0.0172044	yes
ppa004492m	scaffold_1:11830170-11833586	OK	3.52113	14.1604	2.00775	-4.89911	9.62726e-07	0.000123996	yes
ppa004524m	scaffold_7:19377809-19379508	OK	79.0201	29.3992	-1.42644	5.88515	3.97694e-09	9.2651e-07	yes
ppa004610m	scaffold_1:36655744-36659287	OK	75.8194	36.796	-1.04302	4.3938	1.11384e-05	0.00106298	yes
ppa004742m	scaffold_5:17722726-17727207	OK	62.3055	34.2688	-0.862465	3.57023	0.000356664	0.0199182	yes
ppa004774m	scaffold_2:18626232-18629040	OK	3.98396	0.264094	-3.91508	3.47666	0.000507696	0.0265093	yes
ppa004796m	scaffold_3:282208-286316	OK	3.93005	11.8468	1.59188	-3.85194	0.000117184	0.00832478	yes
ppa004879m	scaffold_4:11268622-11275504	OK	13.6348	25.6255	0.910282	-3.30306	0.00095637	0.0429202	yes
ppa004984m	scaffold_4:5267808-5273288	OK	0.994238	19.2449	4.27475	-6.48227	9.03504e-11	3.18074e-08	yes
ppa004999m	scaffold_4:5274694-5276366	OK	0.36894	4.37427	3.56758	-3.29565	0.000981931	0.0436959	yes
ppa005058m	scaffold_8:4292732-4296036	OK	11.8652	4.64432	-1.3532	3.50349	0.00045921	0.0243305	yes
ppa005148m	scaffold_7:14819397-14821380	OK	186.941	88.0002	-1.087	4.88644	1.02678e-06	0.000129097	yes
ppa005226m	scaffold_8:14294996-14298032	OK	7.10186	15.6029	1.13555	-3.41047	0.000648516	0.0319062	yes
ppa005379m	scaffold_1:35477065-35479322	OK	37.2718	18.9688	-0.974458	3.57869	0.000345316	0.019678	yes
ppa005384m	scaffold_2:22443924-22448601	OK	22.533	9.66512	-1.22118	3.73312	0.000189119	0.0120322	yes
ppa005420m	scaffold_8:15559499-15564806	OK	0.251536	3.60162	3.83981	-3.30891	0.000936605	0.0425149	yes
ppa005459m	scaffold_2:20332918-20336529	OK	29.5554	15.7163	-0.911164	3.35954	0.000780728	0.0368104	yes
ppa005480m	scaffold_1:8010001-8014307	OK	5.09502	13.9421	1.45229	-3.803	0.000142953	0.00964677	yes
ppa005535m	scaffold_1:38942922-38944867	OK	103.455	188.05	0.862116	-3.87787	0.000105375	0.00755366	yes
ppa005719m	scaffold_1:45357566-45359978	OK	137.17	66.5766	-1.04288	4.64664	3.37388e-06	0.000381778	yes
ppa005910m	scaffold_3:7059556-7062982	OK	9.09726	30.2235	1.73217	-5.67828	1.36054e-08	2.95256e-06	yes
ppa005943m	scaffold_3:21575627-21577118	OK	18.9666	80.5246	2.08597	-7.82233	5.10703e-15	3.37106e-12	yes
ppa006006m	scaffold_1:7460614-7462123	OK	229.437	133.595	-0.780229	3.51912	0.000432978	0.0231731	yes
ppa006056m	scaffold_3:21282235-21285190	OK	37.6162	13.1528	-1.51598	5.20825	1.90635e-07	3.02004e-05	yes
ppa006267m	scaffold_7:20010350-20012863	OK	24.5857	10.5672	-1.21822	3.93629	8.27503e-05	0.00627239	yes
ppa006392m	scaffold_5:14193449-14195729	OK	6.05408	15.7491	1.37929	-4.05474	5.01898e-05	0.00405667	yes
ppa006398m	scaffold_3:274452-277307	OK	6.24322	14.3313	1.19881	-3.42374	0.000617658	0.0306288	yes
ppa006442m	scaffold_2:23859617-23862800	OK	15.9708	32.2193	1.01248	-3.74499	0.000180401	0.0115705	yes
ppa006665m	scaffold_1:24429614-24431551	OK	11.8185	23.8885	1.01527	-3.36017	0.000778953	0.0368104	yes
ppa006760m	scaffold_6:11670590-11672600	OK	60.7783	24.3858	-1.31752	4.8791	1.0657e-06	0.000132935	yes
ppa006776m	scaffold_4:440490-443553	OK	22.5806	56.7923	1.33061	-5.61629	1.95098e-08	4.121e-06	yes
ppa006838m	scaffold_8:15774476-15776076	OK	97.7938	45.4903	-1.10418	4.59477	4.33219e-06	0.000460608	yes
ppa006852m	scaffold_8:16122455-16123970	OK	13.1553	53.3912	2.02096	-6.63314	3.28628e-11	1.23955e-08	yes
ppa006915m	scaffold_7:15288746-15290893	OK	21.4313	53.1227	1.30961	-5.04944	4.43104e-07	6.32401e-05	yes
ppa006945m	scaffold_3:6616396-6621583	OK	21.4234	55.9182	1.38413	-5.19161	2.0848e-07	3.27004e-05	yes
ppa006982m	scaffold_1:25965750-25967808	OK	6.44868	15.7996	1.29281	-3.34696	0.000817028	0.0379571	yes
ppa006985m	scaffold_2:24678419-24680010	OK	43.3764	76.8515	0.825162	-3.42581	0.00061298	0.0305372	yes
ppa007092m	scaffold_6:13271591-13273679	OK	24.2224	60.0196	1.30909	-4.79394	1.63536e-06	0.000197766	yes
ppa007096m	scaffold_7:16446639-16449816	OK	99.3955	201.32	1.01824	-4.49659	6.90535e-06	0.00069237	yes
ppa007135m	scaffold_1:30637496-30640261	OK	75.905	40.5622	-0.904058	3.6968	0.000218333	0.0133032	yes
ppa007204m	scaffold_5:15232686-15236463	OK	35.5267	79.1294	1.15531	-4.74502	2.08484e-06	0.000246478	yes
ppa007268m	scaffold_2:17832667-17834935	OK	39.0103	19.0267	-1.03583	3.51502	0.000439716	0.0234545	yes
ppa007300m	scaffold_1:34897193-34898724	OK	55.0027	29.3191	-0.907662	3.38561	0.000710197	0.0341779	yes
ppa007308m	scaffold_6:4619411-4622200	OK	5.39522	19.1698	1.82908	-5.18472	2.16344e-07	3.36013e-05	yes
ppa007382m	scaffold_4:7705568-7707016	OK	0.849642	6.30808	2.89228	-3.40025	0.00067325	0.0327669	yes
ppa007480m	scaffold_3:13144173-13145309	OK	84.6907	46.7092	-0.858496	3.47811	0.000504963	0.0264888	yes
ppa007511m	scaffold_2:26228161-26230296	OK	11.3963	26.8022	1.23378	-3.45832	0.000543555	0.0275203	yes
ppa007513m	scaffold_6:22836441-22837756	OK	15.598	5.15039	-1.59861	3.76621	0.000165746	0.0108455	yes
ppa007566m	scaffold_5:14173671-14175145	OK	3.34456	12.4157	1.89228	-4.00099	6.30778e-05	0.00497154	yes
ppa007736m	scaffold_8:14829766-14831918	OK	26.4711	51.845	0.969785	-3.80275	0.0001431	0.00964677	yes
ppa007749m	scaffold_8:14823808-14825849	OK	1.44405	8.73012	2.59588	-3.84221	0.000121933	0.00858519	yes
ppa007779m	scaffold_3:14669315-14670584	OK	3.59597	11.6804	1.69963	-3.54778	0.000388498	0.0214445	yes
ppa007936m	scaffold_2:20890096-20893020	OK	110.934	63.7481	-0.799242	3.51919	0.000432868	0.0231731	yes
ppa007966m	scaffold_8:17281177-17282296	OK	238.377	123.289	-0.951204	4.24078	2.22745e-05	0.00200496	yes
ppa007969m	scaffold_8:13470325-13472593	OK	7.9729	18.5893	1.22129	-3.29605	0.000980562	0.0436959	yes
ppa007990m	scaffold_5:14674334-14676603	OK	43.7039	80.7678	0.886017	-3.6855	0.000228256	0.0137492	yes
ppa007999m	scaffold_4:19752123-19753853	OK	46.8878	22.9972	-1.02776	3.78437	0.000154099	0.010154	yes
ppa008065m	scaffold_5:17837413-17840947	OK	22.1706	10.0778	-1.13747	3.47613	0.000508701	0.0265093	yes
ppa008150m	scaffold_6:3010743-3012233	OK	7.86173	35.0212	2.15531	-6.19132	5.96619e-10	1.78333e-07	yes
ppa008151m	scaffold_1:1536198-1539271	OK	3.7422	31.3711	3.06748	-7.05725	1.69842e-12	7.27199e-10	yes
ppa008211m	scaffold_4:3917687-3919195	OK	42.5706	20.3691	-1.06347	3.56957	0.000357567	0.0199182	yes
ppa008225m	scaffold_1:40398045-40401468	OK	57.093	103.059	0.852087	-3.69015	0.000224123	0.0135517	yes
ppa008309m	scaffold_1:8636144-8637452	OK	114.662	1321.39	3.5266	-14.8194	0	0	yes
ppa008330m	scaffold_3:18199632-18202143	OK	1.94893	13.5099	2.79327	-4.87712	1.07644e-06	0.000133227	yes
ppa008349m	scaffold_7:17167100-17168560	OK	5.3817	195.974	5.18646	-13.6802	0	0	yes
ppa008366m	scaffold_3:19691185-19693083	OK	40.8161	20.4798	-0.994933	3.68374	0.000229836	0.0137919	yes
ppa008384m	scaffold_8:4031217-4034858	OK	10.7011	23.8717	1.15755	-3.57528	0.000349852	0.0197941	yes
ppa008415m	scaffold_8:16887524-16888798	OK	127.944	60.2826	-1.0857	4.4979	6.86291e-06	0.00069237	yes
ppa008418m	scaffold_5:17984547-17986343	OK	1.9857	11.057	2.47724	-3.97143	7.14417e-05	0.00551839	yes
ppa008424m	scaffold_1:41743416-41744510	OK	516.976	270.708	-0.93336	4.18859	2.80697e-05	0.00251232	yes
ppa008439m	scaffold_1:41746184-41747429	OK	140.905	62.1246	-1.18148	5.07321	3.91168e-07	5.73785e-05	yes
ppa008454m	scaffold_7:10899818-10901000	OK	107.879	63.1304	-0.773004	3.27297	0.00106424	0.0464456	yes
ppa008548m	scaffold_8:17522653-17524498	OK	9.44479	111.891	3.56643	-10.4883	0	0	yes
ppa008611m	scaffold_7:9473869-9474884	OK	54.016	28.7745	-0.908595	3.27763	0.00104684	0.045933	yes
ppa008666m	scaffold_5:4835521-4836983	OK	0	3.2702	1.79769e+308	1.79769e+308	0.000543736	0.0275203	yes
ppa008667m	scaffold_1:44057760-44060040	OK	16.278	59.4582	1.86895	-6.09775	1.0757e-09	2.93814e-07	yes
ppa008697m	scaffold_7:15228280-15231679	OK	4.71301	12.2868	1.38239	-3.63488	0.000278112	0.0162578	yes
ppa008769m	scaffold_1:41748565-41749665	OK	23.1979	10.5114	-1.14204	3.27072	0.00107276	0.0466885	yes
ppa008777m	scaffold_1:29194750-29196273	OK	9.44313	111.122	3.55674	-10.5596	0	0	yes
ppa008785m	scaffold_2:25326741-25329873	OK	7.38231	24.1944	1.71253	-4.56078	5.09652e-06	0.000530302	yes
ppa008835m	scaffold_6:21511336-21512335	OK	16.8784	40.279	1.25485	-4.01463	5.95394e-05	0.00471612	yes
ppa008845m	scaffold_5:11446374-11447909	OK	17.7908	33.8078	0.926223	-3.35541	0.000792473	0.0371154	yes
ppa008855m	scaffold_1:36122835-36124050	OK	71.6407	37.5719	-0.931127	3.57345	0.000352308	0.0198621	yes
ppa008899m	scaffold_6:23361087-23367337	OK	3.82825	13.9805	1.86866	-3.82085	0.000132994	0.00924078	yes
ppa008979m	scaffold_1:35898185-35899551	OK	459.644	220.641	-1.05881	4.72462	2.30551e-06	0.000268558	yes
ppa009018m	scaffold_1:39142252-39143233	OK	20.6556	160.269	2.95589	-10.483	0	0	yes
ppa009161m	scaffold_1:9321065-9322147	OK	69.5222	35.0411	-0.988425	3.79318	0.000148733	0.00994189	yes
ppa009213m	scaffold_3:17762904-17764642	OK	413.166	175.918	-1.23182	5.47407	4.39805e-08	8.2945e-06	yes
ppa009253m	scaffold_1:10233135-10234916	OK	15.5684	30.9606	0.991811	-3.39676	0.0006819	0.0329349	yes
ppa009277m	scaffold_1:4354494-4357660	OK	79.5177	43.724	-0.862849	3.3053	0.000948744	0.0429022	yes
ppa009346m	scaffold_1:6195323-6196517	OK	18.7658	7.00687	-1.42126	3.35531	0.000792769	0.0371154	yes
ppa009364m	scaffold_7:21937160-21940511	OK	37.7634	69.1898	0.873572	-3.3623	0.000772963	0.0367726	yes
ppa009388m	scaffold_1:33437388-33438930	OK	115.83	66.2254	-0.806555	3.49732	0.000469962	0.0248171	yes
ppa009461m	scaffold_1:46825566-46827433	OK	56.7922	29.8625	-0.927358	3.38494	0.000711949	0.0341779	yes
ppa009530m	scaffold_1:27240073-27241502	OK	5.64374	14.9648	1.40685	-3.47191	0.000516771	0.0266668	yes
ppa009537m	scaffold_7:3370537-3373531	OK	145.459	56.5817	-1.36221	5.82669	5.6538e-09	1.27954e-06	yes
ppa009608m	scaffold_3:13672077-13673293	OK	11.8468	3.56322	-1.73324	3.37696	0.000732925	0.0350785	yes
ppa009667m	scaffold_3:19848923-19852023	OK	64.4994	36.745	-0.811739	3.30397	0.000953261	0.0429022	yes
ppa009703m	scaffold_2:23233308-23236020	OK	276.45	148.608	-0.895504	4.03111	5.55139e-05	0.00445297	yes
ppa009728m	scaffold_6:24811836-24813365	OK	90.2706	50.353	-0.842179	3.46067	0.000538837	0.0275203	yes
ppa009789m	scaffold_1:22559662-22562042	OK	0.658864	49.4409	6.22958	-7.72383	1.13243e-14	6.64441e-12	yes
ppa009934m	scaffold_8:18393248-18395324	OK	134.322	78.7601	-0.770158	3.24872	0.00115924	0.0492968	yes
ppa009984m	scaffold_7:19736151-19738061	OK	23.2614	49.7602	1.09705	-3.83135	0.000127441	0.00893328	yes
ppa010007m	scaffold_1:40929795-40932168	OK	18.1844	7.2326	-1.33012	3.47286	0.00051494	0.0266591	yes
ppa010043m	scaffold_6:13564390-13566759	OK	107.933	56.1286	-0.943329	3.90299	9.50131e-05	0.00694748	yes
ppa010111m	scaffold_2:15897502-15899962	OK	4.31318	20.9292	2.27869	-4.57357	4.79474e-06	0.000506388	yes
ppa010157m	scaffold_5:5648908-5656673	OK	3.02131	9.21292	1.60848	-3.33602	0.000849884	0.0391391	yes
ppa010217m	scaffold_8:21517864-21519013	OK	5.51002	17.167	1.63951	-3.40789	0.000654663	0.0321089	yes
ppa010361m	scaffold_1:39812412-39813712	OK	0	51.1406	1.79769e+308	1.79769e+308	1.02661e-14	6.2552e-12	yes
ppa010421m	scaffold_5:14273359-14276901	OK	4.66265	19.7814	2.08492	-5.36847	7.94055e-08	1.35263e-05	yes
ppa010443m	scaffold_5:15847099-15848792	OK	6.98749	22.8748	1.71091	-4.61189	3.99021e-06	0.000435951	yes
ppa010497m	scaffold_8:14441367-14442897	OK	13.7467	50.861	1.88747	-5.9505	2.67318e-09	6.72199e-07	yes
ppa010714m	scaffold_1:46335146-46342262	OK	47.9722	16.2608	-1.5608	5.031	4.87916e-07	6.9014e-05	yes
ppa010758m	scaffold_1:46362692-46371377	OK	65.8819	22.4121	-1.55561	5.10744	3.26547e-07	4.88034e-05	yes
ppa010817m	scaffold_1:37269215-37271088	OK	2.41697	22.5223	3.22008	-5.71155	1.11955e-08	2.49801e-06	yes
ppa010822m	scaffold_1:46344190-46351743	OK	74.0937	31.162	-1.24956	4.30477	1.67161e-05	0.00153963	yes
ppa010863m	scaffold_1:26052154-26053302	OK	75.9809	34.3998	-1.14324	4.13493	3.5506e-05	0.00304047	yes
ppa010947m	scaffold_1:19681810-19682966	OK	83.0304	36.7394	-1.17631	4.08112	4.48185e-05	0.00373692	yes
ppa010952m	scaffold_1:19780772-19782248	OK	81.1268	39.2266	-1.04835	4.07364	4.62832e-05	0.00381885	yes
ppa011037m	scaffold_1:27146896-27147786	OK	302.225	180.004	-0.747597	3.34354	0.000827182	0.0382047	yes
ppa011079m	scaffold_8:18762064-18762909	OK	1.67581	15.5524	3.2142	-3.81631	0.000135465	0.00937132	yes
ppa011123m	scaffold_1:46353151-46360953	OK	710.502	197.759	-1.84509	8.18807	2.22045e-16	1.75882e-13	yes
ppa011223m	scaffold_5:12515891-12516666	OK	161.326	65.8878	-1.2919	5.05448	4.31573e-07	6.21543e-05	yes
ppa011444m	scaffold_2:20183629-20185823	OK	3.28881	12.7901	1.95939	-3.68122	0.000232118	0.0138763	yes
ppa011448m	scaffold_4:8881272-8882272	OK	25.1206	4.99568	-2.33012	5.46206	4.70629e-08	8.66942e-06	yes
ppa011527m	scaffold_1:12677504-12679120	OK	64.2367	31.5882	-1.02401	3.80757	0.00014034	0.00956574	yes
ppa011744m	scaffold_7:12551592-12553298	OK	38.5243	12.8848	-1.58009	4.38965	1.13532e-05	0.00107699	yes
ppa011815m	scaffold_1:7137464-7138504	OK	73.3296	37.0519	-0.984849	3.78377	0.000154471	0.010154	yes
ppa011828m	scaffold_6:4422658-4423412	OK	153.557	276.264	0.84728	-3.70578	0.000210739	0.0130411	yes
ppa011885m	scaffold_1:2657610-2658481	OK	105.321	212.43	1.0122	-4.36847	1.25121e-05	0.00117986	yes
ppa011894m	scaffold_6:28794955-28795937	OK	99.7635	175.666	0.816251	-3.54252	0.000396323	0.0218005	yes
ppa012078m	scaffold_7:10862447-10863328	OK	6.60676	19.4762	1.5597	-3.62929	0.000284206	0.0165529	yes
ppa012096m	scaffold_3:12654995-12656260	OK	27.242	9.12431	-1.57804	3.33271	0.000860037	0.0393821	yes
ppa012097m	scaffold_7:14324728-14326488	OK	167.18	95.7505	-0.804048	3.57559	0.000349436	0.0197941	yes
ppa012146m	scaffold_5:8822023-8827530	OK	21.7193	8.5292	-1.3485	3.71519	0.00020305	0.0126642	yes
ppa012272m	scaffold_1:29976388-29977962	OK	75.6821	37.5087	-1.01273	3.7263	0.000194312	0.0123131	yes
ppa012500m	scaffold_5:1989093-1991766	OK	32.2697	60.0008	0.894802	-3.62179	0.000292575	0.0169779	yes
ppa012501m	scaffold_6:26217434-26218434	OK	288.829	108.865	-1.40768	5.95373	2.62099e-09	6.69706e-07	yes
ppa012620m	scaffold_6:682623-683455	OK	53.1022	19.3958	-1.45303	4.16708	3.08524e-05	0.00271535	yes
ppa012671m	scaffold_4:3585807-3586779	OK	5.42479	21.5763	1.99181	-3.93235	8.41191e-05	0.00631571	yes
ppa012687m	scaffold_3:5044413-5045413	OK	479.114	215.161	-1.15495	4.93026	8.21191e-07	0.000109322	yes
ppa012765m	scaffold_1:32513951-32514835	OK	92.4734	40.0117	-1.20862	4.57017	4.87334e-06	0.000511281	yes
ppa012767m	scaffold_1:10056652-10057395	OK	146.936	58.1356	-1.33769	4.75106	2.02357e-06	0.000241033	yes
ppa012971m	scaffold_6:2731492-2732216	OK	211.494	106.658	-0.987627	4.15275	3.28501e-05	0.00282832	yes
ppa012992m	scaffold_4:10804205-10804806	OK	54.3432	22.6686	-1.2614	3.59311	0.000326761	0.0188238	yes
ppa013016m	scaffold_7:20590302-20590770	OK	560.077	234.654	-1.25509	5.3727	7.7568e-08	1.33569e-05	yes
ppa013156m	scaffold_1:32264314-32265106	OK	2.32835	14.8171	2.66988	-3.96382	7.37603e-05	0.00564498	yes
ppa013195m	scaffold_7:15506183-15506795	OK	270.839	143.117	-0.920241	3.88646	0.000101715	0.00732441	yes
ppa013510m	scaffold_4:2431563-2432658	OK	383.522	690.532	0.848401	-3.80942	0.000139295	0.00955287	yes
ppa013511m	scaffold_1:11642159-11643058	OK	0	7.21694	1.79769e+308	1.79769e+308	4.15798e-05	0.00350376	yes
ppa013512m	scaffold_3:4938612-4939256	OK	323.495	129.855	-1.31684	5.59548	2.20007e-08	4.41183e-06	yes
ppa013543m	scaffold_3:1695882-1696583	OK	120.17	57.2707	-1.0692	4.05555	5.00158e-05	0.00405667	yes
ppa013588m	scaffold_7:19222103-19222725	OK	16.9946	42.5589	1.32439	-3.52139	0.000429288	0.0231731	yes
ppa013829m	scaffold_1:2977332-2978731	OK	1.92745	121.125	5.97366	-6.07221	1.26159e-09	3.33101e-07	yes
ppa013838m	scaffold_6:24349582-24350303	OK	0	5.4042	1.79769e+308	1.79769e+308	0.000880657	0.0400901	yes
ppa013980m	scaffold_3:17445858-17446271	OK	455.632	258.315	-0.818735	3.4145	0.000638988	0.0315354	yes
ppa013990m	scaffold_3:17447232-17447614	OK	651.068	308.865	-1.07583	4.52953	5.91164e-06	0.000608131	yes
ppa014019m	scaffold_8:13322206-13322514	OK	639.647	212.063	-1.59278	5.88841	3.89919e-09	9.21954e-07	yes
ppa014028m	scaffold_3:17444412-17444686	OK	713.499	297.133	-1.2638	4.62481	3.74948e-06	0.000412494	yes
ppa014040m	scaffold_3:17436598-17437449	OK	183.38	100.225	-0.871592	3.72031	0.000198981	0.0124838	yes
ppa014055m	scaffold_4:11513533-11514029	OK	399.152	178.467	-1.16128	4.86694	1.13338e-06	0.000139186	yes
ppa014087m	scaffold_4:11182743-11183404	OK	7.34916	40.9224	2.47724	-5.02333	5.0784e-07	6.99583e-05	yes
ppa014141m	scaffold_4:1676718-1677376	OK	197.037	88.5104	-1.15455	4.66831	3.03694e-06	0.000348632	yes
ppa014142m	scaffold_8:13306648-13306983	OK	680.566	227.724	-1.57945	6.16965	6.84429e-10	2.00791e-07	yes
ppa014150m	scaffold_8:13364315-13364761	OK	488.719	165.252	-1.56434	6.39076	1.65064e-10	5.56372e-08	yes
ppa014160m	scaffold_2:2472255-2472877	OK	58.5369	23.0319	-1.34571	3.93444	8.33911e-05	0.00629087	yes
ppa014211m	scaffold_8:13371961-13372398	OK	841.225	258.686	-1.70129	7.30025	2.87326e-13	1.42244e-10	yes
ppa014283m	scaffold_7:16794680-16796765	OK	30.8439	56.4886	0.872975	-3.27688	0.0010496	0.045933	yes
ppa014304m	scaffold_6:5518315-5519372	OK	0	5.88867	1.79769e+308	1.79769e+308	9.93171e-06	0.000953565	yes
ppa014584m	scaffold_1:26988079-26990091	OK	6.77693	21.8805	1.69094	-3.97038	7.17579e-05	0.00551839	yes
ppa014632m	scaffold_9:1936979-1937288	OK	14.6175	222.867	3.93041	-6.61215	3.78779e-11	1.39549e-08	yes
ppa014645m	scaffold_1:35150782-35152683	OK	1.76921	92.6843	5.71115	-10.559	0	0	yes
ppa014884m	scaffold_1:25465682-25466836	OK	15.0014	2.75382	-2.44559	3.51914	0.000432953	0.0231731	yes
ppa014983m	scaffold_7:20152036-20153100	OK	28.5284	167.26	2.55162	-7.23699	4.58744e-13	2.07641e-10	yes
ppa015040m	scaffold_1:1190047-1190739	OK	1.9782	14.1624	2.83981	-3.33268	0.000860132	0.0393821	yes
ppa015169m	scaffold_6:16392733-16392973	OK	2361.31	1226.6	-0.944924	4.03051	5.56551e-05	0.00445297	yes
ppa015520m	scaffold_3:20243532-20244206	OK	375.619	205.339	-0.871263	3.72166	0.000197914	0.0124838	yes
ppa015553m	scaffold_2:9864392-9865402	OK	12.8233	317.675	4.63071	-6.10051	1.05728e-09	2.93814e-07	yes
ppa015640m	scaffold_4:16046061-16047894	OK	1.1306	16.574	3.87376	-6.99606	2.63256e-12	1.06936e-09	yes
ppa015668m	scaffold_1:25393884-25396439	OK	32.9165	10.5813	-1.6373	5.22665	1.72605e-07	2.79021e-05	yes
ppa015770m	scaffold_1:32363296-32364397	OK	2.66918	18.806	2.81672	-4.92278	8.53251e-07	0.000112643	yes
ppa015804m	scaffold_8:13309636-13309891	OK	774.612	260.323	-1.57317	5.38026	7.43766e-08	1.29481e-05	yes
ppa015830m	scaffold_5:17655783-17656908	OK	14.145	60.0105	2.08492	-4.81126	1.49985e-06	0.000182774	yes
ppa015872m	scaffold_1:35792311-35796889	OK	0.198198	4.76925	4.58875	-4.60441	4.13628e-06	0.000444525	yes
ppa015950m	scaffold_2:15424347-15425193	OK	6.14729	29.666	2.27079	-5.29355	1.19968e-07	2.02184e-05	yes
ppa015976m	scaffold_3:20025235-20026951	OK	0	14.9167	1.79769e+308	1.79769e+308	1.75425e-09	4.55588e-07	yes
ppa016020m	scaffold_8:3277569-3278537	OK	0.735436	24.3619	5.04988	-4.17635	2.96229e-05	0.00262171	yes
ppa016174m	scaffold_3:4591558-4593828	OK	0	8.25289	1.79769e+308	1.79769e+308	3.67111e-07	5.4353e-05	yes
ppa016284m	scaffold_8:3292004-3292981	OK	2.11438	164.035	6.27763	-8.7607	0	0	yes
ppa016286m	scaffold_8:4646676-4649403	OK	13.1883	105.609	3.0014	-10.6123	0	0	yes
ppa016372m	scaffold_7:3413987-3415040	OK	2.38641	20.8815	3.12931	-4.25111	2.12709e-05	0.00192557	yes
ppa016417m	scaffold_4:8695947-8702926	OK	1.31636	4.71207	1.83981	-3.25295	0.00114213	0.0487755	yes
ppa016474m	scaffold_6:1917363-1920300	OK	4.85546	13.5184	1.47724	-3.34814	0.000813556	0.0379069	yes
ppa016529m	scaffold_8:2351211-2352242	OK	0	10.7967	1.79769e+308	1.79769e+308	8.42524e-06	0.000834204	yes
ppa016616m	scaffold_5:18137780-18138701	OK	1.64439	17.4409	3.40685	-4.06643	4.77383e-05	0.0038983	yes
ppa016753m	scaffold_8:3268250-3269246	OK	1.65473	126.557	6.25705	-7.75888	8.65974e-15	5.4875e-12	yes
ppa016821m	scaffold_1:22962053-22966764	OK	8.57127	42.1268	2.29716	-7.87032	3.55271e-15	2.44705e-12	yes
ppa016881m	scaffold_6:25955970-25957900	OK	27.0991	12.542	-1.11148	3.91406	9.07568e-05	0.00675009	yes
ppa016927m	scaffold_2:15528192-15529039	OK	2.89917	19.6028	2.75735	-3.69815	0.000217176	0.0133032	yes
ppa017020m	scaffold_8:17561470-17563590	OK	1.99102	18.2716	3.19803	-5.60496	2.08306e-08	4.31321e-06	yes
ppa017024m	scaffold_8:15335340-15335769	OK	76.4731	320.03	2.06518	-5.46599	4.60331e-08	8.57948e-06	yes
ppa017030m	scaffold_5:10230084-10232178	OK	1.94894	5.86911	1.59045	-3.47351	0.000513701	0.0266591	yes
ppa017076m	scaffold_3:16895847-16896698	OK	0	4.43584	1.79769e+308	1.79769e+308	0.000880657	0.0400901	yes
ppa017146m	scaffold_2:10917691-10920733	OK	9.91986	23.3042	1.2322	-4.6955	2.65951e-06	0.000307532	yes
ppa017234m	scaffold_1:28788836-28789091	OK	25.2545	107.143	2.08492	-3.27825	0.00104453	0.045933	yes
ppa017322m	scaffold_1:29641132-29642851	OK	2.30794	20.1949	3.12931	-5.53355	3.13811e-08	6.06268e-06	yes
ppa017346m	scaffold_7:14716504-14718088	OK	2.98301	19.9324	2.74027	-4.07981	4.50727e-05	0.00373844	yes
ppa017373m	scaffold_1:9604227-9604884	OK	5.59781	34.8811	2.63951	-4.26209	2.02526e-05	0.00184392	yes
ppa017571m	scaffold_5:15274650-15276452	OK	2.09527	10.2385	2.28879	-3.90487	9.42773e-05	0.0069467	yes
ppa017614m	scaffold_3:17560355-17561714	OK	29.1581	76.8317	1.3978	-5.53608	3.09318e-08	6.04965e-06	yes
ppa017621m	scaffold_4:6497031-6500936	OK	6.50521	15.2124	1.22558	-4.42483	9.652e-06	0.00093808	yes
ppa017660m	scaffold_9:1934629-1935394	OK	3.28293	13.8035	2.07198	-3.49445	0.000475038	0.0250018	yes
ppa017856m	scaffold_1:35143232-35148115	OK	5.44894	116.102	4.41328	-12.1067	0	0	yes
ppa018078m	scaffold_3:15908056-15910241	OK	0.330952	10.2673	4.95529	-4.99473	5.89183e-07	7.97764e-05	yes
ppa018082m	scaffold_2:9862109-9863835	OK	1.642	5.68567	1.79187	-3.24649	0.00116837	0.0494904	yes
ppa018201m	scaffold_4:8408182-8409381	OK	3.43924	21.8866	2.66988	-4.3167	1.5838e-05	0.00146728	yes
ppa018371m	scaffold_2:1724336-1727752	OK	34.0063	11.3899	-1.57804	3.82085	0.000132991	0.00924078	yes
ppa018509m	scaffold_2:9879289-9879556	OK	430.496	4899.19	3.50847	-13.9973	0	0	yes
ppa018589m	scaffold_127:5683-6014	OK	249.13	78.0692	-1.67407	3.28648	0.00101447	0.0449998	yes
ppa018804m	scaffold_2:15008652-15011872	OK	5.08206	28.7605	2.5006	-6.19834	5.70632e-10	1.73845e-07	yes
ppa018972m	scaffold_2:955918-962128	OK	0.271525	2.95188	3.44247	-4.11277	3.90939e-05	0.0033119	yes
ppa018982m	scaffold_3:19249066-19251699	OK	6.58512	42.3824	2.68619	-7.20416	5.83977e-13	2.56982e-10	yes
ppa019001m	scaffold_3:3211724-3213690	OK	27.4389	11.8314	-1.2136	3.76529	0.000166358	0.0108455	yes
ppa019033m	scaffold_4:15978321-15979866	OK	0.249154	10.9007	5.45124	-3.92605	8.63526e-05	0.00645282	yes
ppa019082m	scaffold_5:15713177-15713993	OK	0	29.139	1.79769e+308	1.79769e+308	9.77445e-10	2.8154e-07	yes
ppa019154m	scaffold_8:13329335-13329629	OK	1009.07	336.728	-1.58337	6.24503	4.23722e-10	1.34252e-07	yes
ppa019193m	scaffold_6:21702752-21703217	OK	22.1767	214.097	3.27115	-8.92468	0	0	yes
ppa019268m	scaffold_1:22410856-22412263	OK	82.7051	37.531	-1.13989	3.9026	9.5165e-05	0.00694748	yes
ppa019340m	scaffold_4:26680509-26682715	OK	2.49452	8.77278	1.81427	-3.46112	0.000537926	0.0275203	yes
ppa019429m	scaffold_4:27191860-27195995	OK	0	3.93544	1.79769e+308	1.79769e+308	1.73087e-05	0.001585	yes
ppa019446m	scaffold_4:4106163-4106490	OK	887.965	421.126	-1.07625	4.5056	6.6186e-06	0.000672128	yes
ppa019588m	scaffold_5:9658076-9658704	OK	3.24813	73.6383	4.50277	-6.31338	2.73001e-10	8.8263e-08	yes
ppa019633m	scaffold_7:15040642-15042127	OK	0.821567	11.4368	3.79917	-5.25618	1.47075e-07	2.40202e-05	yes
ppa019833m	scaffold_7:14262152-14264451	OK	32.6013	15.8888	-1.03692	3.55036	0.000384708	0.0213096	yes
ppa019875m	scaffold_8:17661992-17665269	OK	0.099549	3.88024	5.28459	-3.80103	0.000144097	0.0096728	yes
ppa020162m	scaffold_8:3274381-3275377	OK	0.827365	96.502	6.86589	-6.08389	1.17299e-09	3.14957e-07	yes
ppa020321m	scaffold_1:33010619-33012039	OK	115.965	1480.12	3.67396	-15.2462	0	0	yes
ppa020353m	scaffold_8:21193657-21193969	OK	0	22.6779	1.79769e+308	1.79769e+308	0.000543736	0.0275203	yes
ppa020413m	scaffold_7:20673502-20674225	OK	2.02777	19.3564	3.25485	-4.43883	9.04488e-06	0.0008845	yes
ppa020492m	scaffold_4:27199223-27202977	OK	0.289445	8.05859	4.79917	-3.43637	0.00058957	0.0295569	yes
ppa020494m	scaffold_3:16713773-16714529	OK	15.729	53.4603	1.76504	-5.12972	2.90168e-07	4.37794e-05	yes
ppa020624m	scaffold_7:20865691-20867688	OK	1.6004	16.8045	3.39235	-5.16463	2.40919e-07	3.70548e-05	yes
ppa020634m	scaffold_1:40664092-40665852	OK	12.1214	31.7627	1.38978	-4.4806	7.44338e-06	0.000741623	yes
ppa020679m	scaffold_1:25945100-25946707	OK	0.870493	19.908	4.51537	-6.33227	2.41586e-10	7.97335e-08	yes
ppa020788m	scaffold_1:27686672-27688772	OK	10.3976	28.409	1.4501	-3.69709	0.000218089	0.0133032	yes
ppa020798m	scaffold_1:43627828-43628683	OK	3.42249	30.2877	3.14562	-5.92126	3.19477e-09	7.78639e-07	yes
ppa020886m	scaffold_2:24875498-24875804	OK	172.467	2222.92	3.68806	-13.4988	0	0	yes
ppa020960m	scaffold_6:26819322-26820011	OK	0	9.12781	1.79769e+308	1.79769e+308	0.000208872	0.0129763	yes
ppa020974m	scaffold_4:4472915-4473551	OK	118.057	264.293	1.16265	-4.63829	3.51312e-06	0.000391935	yes
ppa021168m	scaffold_5:14244972-14246361	OK	9.76935	3.17915	-1.61962	3.57182	0.000354504	0.0199151	yes
ppa021197m	scaffold_5:10085520-10086243	OK	5.06942	0	-1.79769e+308	-1.79769e+308	0.000413343	0.0226581	yes
ppa021369m	scaffold_6:22832567-22835234	OK	8.69454	23.4552	1.43172	-3.64549	0.000266882	0.0157759	yes
ppa021413m	scaffold_8:13504955-13506480	OK	2.44465	8.79144	1.84647	-3.26608	0.00109047	0.0469433	yes
ppa021506m	scaffold_5:12649800-12651659	OK	5.97967	47.5666	2.99181	-7.99009	1.33227e-15	1.00504e-12	yes
ppa021603m	scaffold_7:21170707-21173436	OK	0	3.09767	1.79769e+308	1.79769e+308	1.30762e-05	0.00122576	yes
ppa021614m	scaffold_4:13236353-13236722	OK	1.5909	39.2311	4.62408	-3.30473	0.000950673	0.0429022	yes
ppa021688m	scaffold_1:36995753-36996767	OK	134.155	73.2681	-0.872644	3.58956	0.000331238	0.0189439	yes
ppa021882m	scaffold_8:2355523-2356547	OK	0	5.0928	1.79769e+308	1.79769e+308	0.000656918	0.03212	yes
ppa022211m	scaffold_8:16535459-16538634	OK	1.16493	41.3029	5.14793	-9.47668	0	0	yes
ppa022307m	scaffold_1:12685295-12686942	OK	14.0609	4.54986	-1.6278	3.95471	7.66279e-05	0.00583624	yes
ppa022356m	scaffold_4:2643517-2644870	OK	12.4798	36.0663	1.53106	-5.06036	4.1846e-07	6.08188e-05	yes
ppa022359m	scaffold_2:24580349-24582470	OK	13.3417	25.9081	0.95746	-3.24837	0.00116069	0.0492968	yes
ppa022431m	scaffold_6:20357869-20359208	OK	1.69746	34.2071	4.33285	-7.34593	2.04281e-13	1.07874e-10	yes
ppa022569m	scaffold_1:46781976-46784841	OK	2.8013	11.1418	1.99181	-4.3556	1.32705e-05	0.00123665	yes
ppa022647m	scaffold_5:3216916-3218464	OK	5.08986	19.9328	1.96944	-5.38627	7.19331e-08	1.26618e-05	yes
ppa022770m	scaffold_4:853918-855196	OK	3.18471	17.5386	2.4613	-5.52232	3.34544e-08	6.38535e-06	yes
ppa022841m	scaffold_3:13754310-13756426	OK	18.7147	36.05	0.945825	-3.52444	0.000424384	0.0231731	yes
ppa022896m	scaffold_8:15921741-15924366	OK	49.1379	24.9865	-0.975686	3.45249	0.000555434	0.0280229	yes
ppa022954m	scaffold_1:40844735-40845404	OK	0	15.753	1.79769e+308	1.79769e+308	6.45244e-07	8.66267e-05	yes
ppa023144m	scaffold_8:17518665-17519844	OK	1.80207	13.8571	2.9429	-3.46551	0.000529221	0.0272205	yes
ppa023265m	scaffold_8:1743434-1744832	OK	666.725	223.042	-1.57978	7.03037	2.05991e-12	8.58765e-10	yes
ppa023338m	scaffold_1:41924071-41925010	OK	144.704	547.635	1.92011	-7.9762	1.55431e-15	1.11925e-12	yes
ppa023365m	scaffold_6:5768163-5769950	OK	2.33527	6.88016	1.55885	-3.3548	0.000794226	0.0371154	yes
ppa023464m	scaffold_7:16798885-16800040	OK	19.1137	89.4378	2.22628	-5.39563	6.82843e-08	1.21546e-05	yes
ppa023477m	scaffold_7:8846311-8847909	OK	7.86125	35.9571	2.19345	-6.4463	1.14612e-10	3.94713e-08	yes
ppa023491m	scaffold_4:2231494-2232202	OK	10.0489	54.5018	2.43927	-5.15447	2.54353e-07	3.87448e-05	yes
ppa023844m	scaffold_8:169922-172123	OK	4.18875	22.9077	2.45124	-5.88909	3.88328e-09	9.21954e-07	yes
ppa023884m	scaffold_1:44489610-44491724	OK	280.241	159.906	-0.809443	3.63578	0.000277143	0.0162578	yes
ppa023939m	scaffold_53:3838-4192	OK	20.9521	81.9452	1.96756	-4.18001	2.91502e-05	0.00259437	yes
ppa023958m	scaffold_7:17000673-17001438	OK	52.0579	120.128	1.20638	-4.62531	3.74039e-06	0.000412494	yes
ppa023993m	scaffold_4:17800796-17802832	OK	0.443689	4.29413	3.27475	-3.89482	9.82717e-05	0.00714138	yes
ppa023995m	scaffold_3:20354726-20358254	OK	3.00071	13.1284	2.12931	-5.57634	2.45629e-08	4.86408e-06	yes
ppa024078m	scaffold_2:15135772-15136391	OK	26.4284	73.5806	1.47724	-3.71981	0.000199369	0.0124838	yes
ppa024087m	scaffold_1:27488461-27489617	OK	2.92339	21.4461	2.875	-5.65589	1.55041e-08	3.31914e-06	yes
ppa024312m	scaffold_5:13111613-13114383	OK	65.4203	144.807	1.14632	-4.55974	5.12159e-06	0.000530302	yes
ppa024407m	scaffold_7:17903981-17904498	OK	0	32.4213	1.79769e+308	1.79769e+308	1.02494e-06	0.000129097	yes
ppa024441m	scaffold_1:36044941-36046420	OK	12.6407	59.0864	2.22474	-7.62232	2.4869e-14	1.40705e-11	yes
ppa024570m	scaffold_8:13427314-13430196	OK	1.91296	10.0667	2.39571	-3.97076	7.16435e-05	0.00551839	yes
ppa024735m	scaffold_6:261929-264397	OK	1.73096	10.0975	2.54435	-4.09141	4.28765e-05	0.00359391	yes
ppa024839m	scaffold_4:3155827-3156379	OK	69.5551	28.8674	-1.26872	3.73781	0.000185632	0.011858	yes
ppa024968m	scaffold_4:364319-364754	OK	10.2504	45.2995	2.14381	-4.0715	4.67119e-05	0.00383425	yes
ppa025073m	scaffold_1:45057321-45058701	OK	1.23051	6.77773	2.46154	-3.78699	0.000152481	0.0101361	yes
ppa025137m	scaffold_2:22436744-22436969	OK	342.194	1233.67	1.85007	-6.20018	5.63972e-10	1.73845e-07	yes
ppa025148m	scaffold_4:10799034-10799794	OK	2.13899	35.3062	4.04492	-4.02436	5.713e-05	0.00454801	yes
ppa025250m	scaffold_7:9658663-9660519	OK	0	11.4905	1.79769e+308	1.79769e+308	3.47009e-06	0.000389881	yes
ppa025313m	scaffold_2:26268471-26270388	OK	0.90726	6.25473	2.78536	-3.26265	0.00110375	0.0473863	yes
ppa025333m	scaffold_4:620042-620402	OK	11.7647	46.7923	1.99181	-3.34414	0.000825367	0.0382047	yes
ppa025510m	scaffold_5:9650683-9652650	OK	1.11077	5.62164	2.33944	-3.65347	0.000258717	0.0153553	yes
ppa025857m	scaffold_5:17181675-17182640	OK	140.32	551.407	1.97439	-8.37853	0	0	yes
ppa025908m	scaffold_7:20683385-20684922	OK	23.5713	50.1697	1.08979	-4.15835	3.2056e-05	0.00279435	yes
ppa025994m	scaffold_1:3241202-3241877	OK	3.91022	19.1072	2.28879	-3.90487	9.42773e-05	0.0069467	yes
ppa026144m	scaffold_1:26082374-26084974	OK	2.62994	14.5533	2.46825	-6.65451	2.84253e-11	1.09832e-08	yes
ppa026219m	scaffold_1:22611555-22612314	OK	11.316	60.7606	2.42477	-5.2854	1.2543e-07	2.06985e-05	yes
ppa026242m	scaffold_1:3375447-3375741	OK	1004.8	571.238	-0.814744	3.39743	0.00068021	0.0329349	yes
ppa026397m	scaffold_1:28289619-28293436	OK	0.3834	2.43987	2.66988	-3.56901	0.000358331	0.0199182	yes
ppa026593m	scaffold_1:35877406-35879806	OK	2.63587	9.53073	1.85431	-4.78394	1.71894e-06	0.000206299	yes
ppa026635m	scaffold_1:36107227-36108506	OK	29.9603	13.8662	-1.11148	3.52272	0.000427148	0.0231731	yes
ppa026778m	scaffold_1:30710971-30715376	OK	0.486335	5.41612	3.47724	-4.15801	3.21027e-05	0.00279435	yes
ppa026863m	scaffold_3:5092587-5092962	OK	633.593	245.588	-1.36732	5.59954	2.14916e-08	4.365e-06	yes
ppa027001m	scaffold_1:23057979-23059985	OK	12.6037	147.464	3.54845	-9.98953	0	0	yes
ppa027123m	scaffold_8:14235392-14236670	OK	1.46987	12.277	3.0622	-5.02669	4.99008e-07	6.93446e-05	yes
ppa027222m	scaffold_6:13468906-13471200	OK	1.30857	36.4327	4.79917	-3.43637	0.00058957	0.0295569	yes
ppa1027131m	scaffold_5:18239183-18240451	OK	5.4813	53.6307	3.29047	-6.89449	5.40568e-12	2.14092e-09	yes
ppa1027138m	scaffold_6:26588869-26589472	OK	262.112	140.313	-0.901533	3.78628	0.000152917	0.0101361	yes
ppa1027162m	scaffold_6:13471443-13472810	OK	167.333	322.348	0.945896	-3.8461	0.000120012	0.00848763	yes
ppb007280m	scaffold_2:19228011-19231052	OK	0	17.1415	1.79769e+308	1.79769e+308	2.94031e-09	7.27819e-07	yes
ppb012876m	scaffold_2:26525004-26525847	OK	28.4103	61.2482	1.10825	-3.80695	0.00014069	0.00956574	yes
ppb020591m	scaffold_5:4063729-4065532	OK	1.89227	28.9923	3.93748	-8.9055	0	0	yes
ppb021022m	scaffold_5:4046472-4048275	OK	1.06954	18.9137	4.14437	-7.27073	3.57492e-13	1.71618e-10	yes
ppb021676m	scaffold_3:17483423-17483784	OK	0	67.6766	1.79769e+308	1.79769e+308	9.93171e-06	0.000953565	yes

## Sheet: T1->T3
gene	locus	status	value_1	value_2	log2(fold_change)	test_stat	p_value	q_value	significant
ppa000107m	scaffold_1:1356286-1365118	OK	25.1063	9.16544	-1.45377	3.03745	0.0023859	0.0472525	yes
ppa000132m	scaffold_6:1391807-1402781	OK	3.94863	11.26	1.51178	-3.07377	0.00211374	0.0438531	yes
ppa000207m	scaffold_7:4256485-4266072	OK	3.137	10.082	1.68433	-3.29567	0.000981857	0.0256076	yes
ppa000215m	scaffold_1:23972981-23978461	OK	1.81061	6.56881	1.85916	-3.35249	0.00080089	0.0220667	yes
ppa000352m	scaffold_2:26238245-26243582	OK	118.269	39.7036	-1.57473	3.08196	0.00205641	0.0431071	yes
ppa000357m	scaffold_5:17784561-17796466	OK	12.4743	4.12116	-1.59783	3.14802	0.0016438	0.0367486	yes
ppa000478m	scaffold_3:6101225-6110241	OK	49.473	17.6845	-1.48415	3.084	0.0020424	0.0429251	yes
ppa000489m	scaffold_2:5328462-5334261	OK	0.168225	2.4662	3.87382	-3.8552	0.000115634	0.0049905	yes
ppa000511m	scaffold_2:18869663-18873987	OK	27.1176	4.43993	-2.61062	5.14336	2.69869e-07	3.25071e-05	yes
ppa000622m	scaffold_1:12254826-12260723	OK	11.2722	3.41078	-1.72459	3.26112	0.00110972	0.0279875	yes
ppa000642m	scaffold_5:17568731-17573883	OK	0.941106	6.40998	2.76789	-4.28752	1.8068e-05	0.00125705	yes
ppa000655m	scaffold_2:397699-414176	OK	10.9141	2.40711	-2.18082	3.93035	8.48217e-05	0.00399156	yes
ppa000683m	scaffold_6:2125404-2134004	OK	2.68143	12.3095	2.1987	-4.05851	4.93871e-05	0.00262223	yes
ppa000700m	scaffold_1:1598427-1601517	OK	5.65627	1.05004	-2.42941	3.78447	0.000154039	0.00627865	yes
ppa000704m	scaffold_1:1639239-1642329	OK	13.0987	3.65703	-1.84068	3.48365	0.000494625	0.0156134	yes
ppa000723m	scaffold_1:21615721-21618966	OK	9.07138	2.84494	-1.67292	3.03828	0.00237932	0.0472525	yes
ppa000927m	scaffold_5:2065545-2079300	OK	50.2511	7.87625	-2.67357	5.39373	6.90106e-08	9.86952e-06	yes
ppa000954m	scaffold_1:42492297-42501437	OK	0.604828	3.89886	2.68846	-3.7269	0.000193849	0.00752144	yes
ppa000984m	scaffold_5:13017500-13022499	OK	0.305424	4.60633	3.91473	-4.75873	1.94816e-06	0.000188295	yes
ppa000987m	scaffold_6:20833620-20838039	OK	21.9439	5.71498	-1.941	3.83143	0.000127401	0.00535516	yes
ppa001085m	scaffold_3:1961558-1965756	OK	147.067	36.9921	-1.99119	3.98023	6.88474e-05	0.00337771	yes
ppa001114m	scaffold_7:18791197-18796815	OK	0	7.53696	1.79769e+308	1.79769e+308	0.000269261	0.00970119	yes
ppa001136m	scaffold_1:1192256-1195655	OK	14.4108	76.4158	2.40672	-4.93262	8.11337e-07	8.78913e-05	yes
ppa001176m	scaffold_1:12876215-12887945	OK	19.1947	4.81708	-1.99448	3.84028	0.000122895	0.00519278	yes
ppa001194m	scaffold_5:9621031-9624031	OK	1.66873	7.34532	2.13807	-3.56608	0.000362367	0.0123919	yes
ppa001356m	scaffold_6:19932500-19937489	OK	20.0575	66.5249	1.72976	-3.59634	0.000322728	0.0113242	yes
ppa001412m	scaffold_7:19628070-19633598	OK	2.02419	7.58651	1.90609	-3.29929	0.000969306	0.0255693	yes
ppa001497m	scaffold_7:15906968-15910748	OK	16.0276	4.85597	-1.72273	3.26588	0.00109124	0.0276077	yes
ppa001535m	scaffold_7:18751830-18757844	OK	36.8626	117.987	1.67839	-3.38893	0.000701668	0.0202768	yes
ppa001557m	scaffold_6:6782946-6789326	OK	3.82793	12.581	1.71661	-3.20196	0.00136496	0.0325434	yes
ppa001641m	scaffold_3:21903272-21910069	OK	67.2045	20.027	-1.74661	3.62229	0.000292007	0.0103589	yes
ppa001667m	scaffold_6:26975273-26984245	OK	0.393747	4.11857	3.3868	-3.74745	0.000178644	0.00707675	yes
ppa001692m	scaffold_1:44134297-44138604	OK	5.88054	68.4684	3.54142	-6.83136	8.41105e-12	3.31129e-09	yes
ppa001698m	scaffold_1:24750066-24755835	OK	19.1836	6.68388	-1.52112	3.03004	0.00244521	0.0480148	yes
ppa001718m	scaffold_1:9201980-9206434	OK	0.270062	2.54016	3.23355	-3.42576	0.000613078	0.0182241	yes
ppa001744m	scaffold_3:20692853-20695871	OK	16.0416	2.72245	-2.55884	4.55971	5.12238e-06	0.000437462	yes
ppa001841m	scaffold_6:2711797-2715832	OK	11.6774	37.9656	1.70097	-3.5042	0.000457974	0.0149035	yes
ppa001882m	scaffold_7:12710489-12716675	OK	7.33695	1.60627	-2.19147	3.53634	0.000405705	0.0135861	yes
ppa001910m	scaffold_1:36160761-36165714	OK	1.05912	4.63742	2.13046	-3.03978	0.00236749	0.0471192	yes
ppa001989m	scaffold_2:25020026-25022810	OK	148.87	49.9089	-1.57668	3.1865	0.00144007	0.0337361	yes
ppa002035m	scaffold_6:22430695-22433815	OK	0.652854	9.21095	3.81852	-5.12147	3.03158e-07	3.59799e-05	yes
ppa002133m	scaffold_8:4867805-4880153	OK	0.332319	2.47903	2.89914	-3.0375	0.00238548	0.0472525	yes
ppa002149m	scaffold_2:19498249-19501881	OK	0.446779	13.7662	4.94543	-6.13825	8.34341e-10	2.13764e-07	yes
ppa002187m	scaffold_2:25330591-25333550	OK	9.24829	27.3501	1.56429	-3.14902	0.00163821	0.0367255	yes
ppa002188m	scaffold_2:26194160-26197660	OK	77.2791	27.6111	-1.48483	3.09982	0.00193638	0.0414523	yes
ppa002205m	scaffold_5:17088055-17091738	OK	36.8096	12.7777	-1.52645	3.15114	0.00162636	0.0365966	yes
ppa002237m	scaffold_8:6524731-6529663	OK	22.7702	7.00161	-1.70139	3.35614	0.000790373	0.0219577	yes
ppa002260m	scaffold_2:21748930-21757280	OK	2.913	15.0226	2.36656	-4.21292	2.52088e-05	0.00160362	yes
ppa002262m	scaffold_4:6165490-6169571	OK	25.2961	8.20451	-1.62443	3.20608	0.00134554	0.0322232	yes
ppa002298m	scaffold_6:26364560-26367911	OK	11.57	94.6321	3.03195	-6.08202	1.18677e-09	2.90238e-07	yes
ppa002322m	scaffold_5:14934307-14936436	OK	6.91788	0.651407	-3.4087	4.49096	7.09045e-06	0.000586908	yes
ppa002334m	scaffold_5:8954768-8958305	OK	3.33095	27.2697	3.03329	-5.4311	5.60069e-08	8.27064e-06	yes
ppa002340m	scaffold_6:24974086-24976245	OK	5.16372	17.3181	1.7458	-3.27845	0.00104378	0.0268961	yes
ppa002358m	scaffold_4:19498607-19504535	OK	14.8091	45.6485	1.62408	-3.35489	0.000793974	0.0220198	yes
ppa002363m	scaffold_1:2034002-2038514	OK	29.4889	4.56707	-2.69083	5.08001	3.77423e-07	4.41449e-05	yes
ppa002372m	scaffold_7:1604858-1613811	OK	0.44772	3.84499	3.10231	-3.56829	0.000359314	0.0123135	yes
ppa002391m	scaffold_1:2003621-2006385	OK	521.917	31.4776	-4.05143	7.51809	5.55112e-14	3.73336e-11	yes
ppa002396m	scaffold_7:1676290-1688150	OK	4.74056	35.8497	2.91883	-5.5214	3.36303e-08	5.53904e-06	yes
ppa002402m	scaffold_3:4802416-4805581	OK	1.05634	5.02497	2.25004	-3.14969	0.00163443	0.0366917	yes
ppa002404m	scaffold_5:4028790-4031284	OK	218.025	48.3361	-2.17332	4.27305	1.9282e-05	0.00131878	yes
ppa002415m	scaffold_2:22991869-22994907	OK	193.092	51.9392	-1.8944	3.73697	0.000186254	0.00726164	yes
ppa002490m	scaffold_1:45600688-45606266	OK	0.279819	3.81301	3.76837	-3.35875	0.000782959	0.0218646	yes
ppa002504m	scaffold_3:12731776-12744541	OK	1.80875	7.47976	2.048	-3.2266	0.00125272	0.0307766	yes
ppa002508m	scaffold_1:31234860-31239422	OK	4.46828	15.8742	1.82889	-3.39823	0.000678225	0.0197248	yes
ppa002558m	scaffold_3:21824769-21828546	OK	50.4908	17.5772	-1.52231	3.17869	0.00147943	0.0344085	yes
ppa002559m	scaffold_2:7280434-7286625	OK	5.2092	19.4494	1.90059	-3.53688	0.00040489	0.0135861	yes
ppa002586m	scaffold_3:4298850-4303285	OK	0.501375	3.8052	2.92401	-3.64732	0.000264993	0.00963246	yes
ppa002597m	scaffold_7:17144767-17146744	OK	7.14751	25.9326	1.85925	-3.6	0.000318222	0.0112149	yes
ppa002607m	scaffold_8:14530141-14535439	OK	212.888	58.416	-1.86566	3.6459	0.000266459	0.00964332	yes
ppa002621m	scaffold_4:6733149-6739895	OK	21.5412	68.326	1.66533	-3.36559	0.000763805	0.021441	yes
ppa002624m	scaffold_1:1984511-1987374	OK	542.777	125.961	-2.10739	3.82409	0.000131255	0.0054744	yes
ppa002641m	scaffold_2:22075054-22077889	OK	460.248	78.9247	-2.54386	4.6739	2.95529e-06	0.000277981	yes
ppa002646m	scaffold_6:5422823-5425374	OK	1.19327	23.1053	4.27523	-6.46793	9.93559e-11	3.27286e-08	yes
ppa002797m	scaffold_6:5030605-5033138	OK	49.4486	15.54	-1.66994	3.4672	0.000525908	0.0161689	yes
ppa002801m	scaffold_2:17422799-17427234	OK	0.822946	5.94835	2.85362	-3.85604	0.000115239	0.0049905	yes
ppa002804m	scaffold_4:8569748-8572300	OK	4.93979	0.356037	-3.79435	4.56484	4.99882e-06	0.000431476	yes
ppa002830m	scaffold_2:20636102-20640164	OK	2.02273	11.1939	2.46833	-3.95052	7.79808e-05	0.00372393	yes
ppa002849m	scaffold_4:6456564-6460705	OK	0.255245	3.47701	3.76789	-3.3852	0.000711275	0.0203797	yes
ppa002863m	scaffold_1:30621739-30624349	OK	110.63	38.0212	-1.54086	3.19881	0.00137997	0.0326981	yes
ppa002978m	scaffold_8:16530491-16533247	OK	0	8.39023	1.79769e+308	1.79769e+308	8.91401e-05	0.00418259	yes
ppa002996m	scaffold_8:17419405-17421451	OK	0.932851	5.1057	2.45239	-3.36802	0.0007571	0.021327	yes
ppa003001m	scaffold_4:3587240-3589605	OK	0.207726	2.22333	3.41997	-3.04636	0.00231631	0.0464441	yes
ppa003038m	scaffold_5:16448453-16451617	OK	9.90723	33.6754	1.76514	-3.50318	0.000459741	0.0149309	yes
ppa003134m	scaffold_8:14993881-14996310	OK	103.163	32.9386	-1.64707	3.40652	0.000657974	0.0193802	yes
ppa003136m	scaffold_1:40874724-40878820	OK	11.8588	50.0406	2.07715	-4.21493	2.49852e-05	0.00160034	yes
ppa003141m	scaffold_8:21182578-21185321	OK	0.24039	5.73064	4.57525	-4.17701	2.9536e-05	0.00175919	yes
ppa003209m	scaffold_1:3250382-3254250	OK	6.80572	1.5893	-2.09836	3.09627	0.00195973	0.041786	yes
ppa003210m	scaffold_1:36737659-36741993	OK	4.50791	22.9634	2.34881	-4.26365	2.01118e-05	0.00135001	yes
ppa003219m	scaffold_2:24271412-24275229	OK	3.83772	14.5753	1.9252	-3.41197	0.000644942	0.0190659	yes
ppa003234m	scaffold_1:25365052-25369429	OK	66.5539	10.6339	-2.64585	5.26543	1.39861e-07	1.80599e-05	yes
ppa003257m	scaffold_4:1953701-1955640	OK	7.55165	25.0551	1.73024	-3.35742	0.000786741	0.0218945	yes
ppa003286m	scaffold_4:1754533-1759055	OK	3.4028	35.6182	3.38782	-6.17671	6.54498e-10	1.79055e-07	yes
ppa003292m	scaffold_1:31020654-31023417	OK	0.27449	3.47209	3.66098	-3.28094	0.00103463	0.0268057	yes
ppa003323m	scaffold_4:12421256-12424574	OK	35.0654	9.28627	-1.91688	3.85618	0.000115174	0.0049905	yes
ppa003345m	scaffold_8:14778452-14782989	OK	4.85633	23.0864	2.24911	-4.09255	4.26646e-05	0.00234235	yes
ppa003374m	scaffold_1:13241978-13245556	OK	88.7918	25.4094	-1.80507	3.75142	0.000175839	0.00702529	yes
ppa003391m	scaffold_1:4010629-4015979	OK	23.1713	62.9964	1.44293	-3.01685	0.0025542	0.0497314	yes
ppa003412m	scaffold_10:606415-609997	OK	0.555368	3.91777	2.81852	-3.30762	0.000940924	0.0249794	yes
ppa003423m	scaffold_4:1390359-1392695	OK	0.422812	6.21676	3.87807	-4.18326	2.87357e-05	0.00172886	yes
ppa003443m	scaffold_1:1668245-1671342	OK	485.48	150.687	-1.68786	3.12025	0.00180698	0.0394691	yes
ppa003457m	scaffold_1:13670074-13680506	OK	4.65782	32.446	2.80031	-5.2783	1.30391e-07	1.71109e-05	yes
ppa003470m	scaffold_3:2544196-2547757	OK	0.992422	8.41489	3.08392	-4.20096	2.65784e-05	0.00166525	yes
ppa003487m	scaffold_6:20082225-20085411	OK	0.130254	3.5487	4.76789	-3.16161	0.001569	0.0356192	yes
ppa003579m	scaffold_6:26255680-26259633	OK	6.34635	24.0143	1.91989	-3.59648	0.00032255	0.0113242	yes
ppa003601m	scaffold_1:36681436-36685385	OK	0.974413	5.41783	2.47511	-3.29562	0.000982039	0.0256076	yes
ppa003627m	scaffold_7:18460815-18464036	OK	79.1442	27.9646	-1.50088	3.13032	0.00174616	0.0383465	yes
ppa003657m	scaffold_1:45468761-45474191	OK	6.11537	19.3126	1.65903	-3.18959	0.00142476	0.0334747	yes
ppa003730m	scaffold_1:39912381-39914510	OK	121.063	43.4272	-1.47909	3.04349	0.0023385	0.0467157	yes
ppa003747m	scaffold_3:7695591-7699005	OK	0.98013	24.932	4.66888	-6.58207	4.63947e-11	1.62795e-08	yes
ppa003771m	scaffold_4:1829337-1831881	OK	0.979492	11.709	3.57945	-4.94875	7.46909e-07	8.20126e-05	yes
ppa003813m	scaffold_5:16140812-16144026	OK	6.18815	19.8116	1.67877	-3.1431	0.00167168	0.0371305	yes
ppa003819m	scaffold_5:2514859-2516664	OK	99.546	25.8467	-1.94538	4.03272	5.5134e-05	0.00286147	yes
ppa003854m	scaffold_1:6102574-6107549	OK	4.33333	36.261	3.06487	-5.51416	3.50455e-08	5.71383e-06	yes
ppa003862m	scaffold_3:20144223-20146852	OK	0.530015	18.9525	5.16021	-6.42222	1.34298e-10	4.16866e-08	yes
ppa003871m	scaffold_7:15333608-15336225	OK	1.61495	6.80929	2.07601	-3.07894	0.00207742	0.0432666	yes
ppa003893m	scaffold_6:7791383-7795641	OK	4.51961	14.4494	1.67674	-3.09314	0.00198052	0.0421163	yes
ppa003901m	scaffold_7:14395896-14399921	OK	58.7572	14.1092	-2.05813	4.16338	3.13572e-05	0.00183383	yes
ppa003968m	scaffold_2:308085-309722	OK	2.99775	11.2299	1.90539	-3.12103	0.00180223	0.0394691	yes
ppa003993m	scaffold_5:13993656-13995274	OK	0.455704	4.43407	3.28246	-3.48278	0.00049623	0.0156134	yes
ppa003995m	scaffold_8:16002828-16006291	OK	1.41853	8.28151	2.5455	-3.84733	0.000119414	0.0050991	yes
ppa004002m	scaffold_1:25307218-25311678	OK	7.03763	29.0344	2.0446	-3.89017	0.000100173	0.00461184	yes
ppa004009m	scaffold_6:24639608-24641627	OK	32.2715	2.22175	-3.86049	6.24833	4.14854e-10	1.21748e-07	yes
ppa004033m	scaffold_8:5815222-5819531	OK	30.6622	8.80126	-1.80068	3.47265	0.000515348	0.0159659	yes
ppa004103m	scaffold_1:2283213-2284880	OK	1.4192	19.3922	3.77233	-5.6292	1.81047e-08	3.21129e-06	yes
ppa004110m	scaffold_8:18689078-18692791	OK	63.5896	243.313	1.93595	-3.8521	0.000117112	0.00502739	yes
ppa004172m	scaffold_3:16294855-16297910	OK	12.1932	51.8679	2.08876	-4.16668	3.09065e-05	0.00181404	yes
ppa004175m	scaffold_1:33677820-33679478	OK	3.6736	18.0752	2.29874	-3.93278	8.39677e-05	0.00396293	yes
ppa004191m	scaffold_1:5990703-5992723	OK	49.3209	145.338	1.55914	-3.20139	0.00136765	0.0325593	yes
ppa004207m	scaffold_2:5559888-5562687	OK	0	7.11271	1.79769e+308	1.79769e+308	0.000206958	0.00786004	yes
ppa004242m	scaffold_1:31548818-31552888	OK	40.5291	147.001	1.85879	-3.84347	0.000121309	0.00513923	yes
ppa004251m	scaffold_7:14003148-14005027	OK	43.527	12.0522	-1.85261	3.73549	0.000187351	0.00728683	yes
ppa004291m	scaffold_3:16618231-16621626	OK	0.870764	12.8502	3.88337	-5.21657	1.82262e-07	2.28053e-05	yes
ppa004344m	scaffold_7:20321853-20324510	OK	2.62471	17.4515	2.73313	-4.51008	6.48018e-06	0.000544774	yes
ppa004364m	scaffold_2:12648580-12652226	OK	0.32034	19.0135	5.89127	-5.46979	4.50559e-08	6.73377e-06	yes
ppa004366m	scaffold_1:26370160-26374199	OK	142.732	47.6003	-1.58427	3.23835	0.00120222	0.029808	yes
ppa004404m	scaffold_1:42614017-42616479	OK	1.43939	43.1057	4.90435	-7.29586	2.96652e-13	1.59608e-10	yes
ppa004430m	scaffold_6:16825940-16829197	OK	24.8131	89.5325	1.85131	-3.845	0.000120553	0.00513416	yes
ppa004451m	scaffold_3:19604859-19608044	OK	95.623	34.6436	-1.46477	3.06019	0.00221193	0.0451934	yes
ppa004492m	scaffold_1:11830170-11833586	OK	1.91633	14.14	2.88337	-4.40759	1.04525e-05	0.000803372	yes
ppa004498m	scaffold_6:23936063-23938232	OK	2.28325	45.0675	4.30293	-6.93323	4.11338e-12	1.79443e-09	yes
ppa004524m	scaffold_7:19377809-19379508	OK	279.441	29.3568	-3.25077	6.44504	1.15569e-10	3.65766e-08	yes
ppa004574m	scaffold_6:27153925-27157750	OK	3.30213	12.56	1.92737	-3.21783	0.00129166	0.0313514	yes
ppa004629m	scaffold_1:3442381-3446230	OK	142.984	49.4183	-1.53274	3.14614	0.00165443	0.0369352	yes
ppa004644m	scaffold_1:30403638-30407091	OK	5.93885	28.893	2.28246	-4.17223	3.01628e-05	0.00178425	yes
ppa004652m	scaffold_3:7323191-7326535	OK	3.11287	11.7967	1.92206	-3.11894	0.00181502	0.0395895	yes
ppa004653m	scaffold_5:12666016-12668186	OK	1.24968	10.3356	3.048	-4.27952	1.87296e-05	0.00128644	yes
ppa004703m	scaffold_6:1068560-1071315	OK	49.4411	188.117	1.92784	-3.88469	0.000102459	0.00461952	yes
ppa004758m	scaffold_8:21475332-21479788	OK	7.58663	23.1139	1.60723	-3.11285	0.00185288	0.0401979	yes
ppa004762m	scaffold_1:34229125-34231680	OK	10.2816	96.6806	3.23317	-6.30315	2.9166e-10	8.71793e-08	yes
ppa004851m	scaffold_7:5283339-5287690	OK	22.0645	62.022	1.49105	-3.10573	0.00189807	0.0409036	yes
ppa004911m	scaffold_1:33224316-33229147	OK	14.582	45.2499	1.63373	-3.32544	0.000882785	0.0239078	yes
ppa004941m	scaffold_4:4799587-4801309	OK	77.776	19.066	-2.02832	4.17129	3.02884e-05	0.00178425	yes
ppa004978m	scaffold_2:22791740-22793380	OK	129.082	17.028	-2.92232	5.89761	3.688e-09	7.83264e-07	yes
ppa004984m	scaffold_4:5267808-5273288	OK	0.0996763	19.2172	7.59093	-3.95918	7.52067e-05	0.00364538	yes
ppa005022m	scaffold_1:33906287-33909559	OK	5.3054	0.625726	-3.08386	3.62799	0.000285641	0.0101778	yes
ppa005057m	scaffold_2:22808074-22811251	OK	2.37073	11.0725	2.22357	-3.48118	0.000499207	0.0156765	yes
ppa005061m	scaffold_1:25380448-25387201	OK	42.3674	13.0389	-1.70013	3.43256	0.000597912	0.017839	yes
ppa005083m	scaffold_3:199579-203202	OK	36.8433	10.17	-1.85709	3.70099	0.000214756	0.00809901	yes
ppa005096m	scaffold_2:22393854-22397098	OK	14.1274	3.43655	-2.03946	3.52914	0.000416914	0.0138243	yes
ppa005142m	scaffold_5:864975-866859	OK	44.8045	343.107	2.93694	-5.8338	5.41805e-09	1.09316e-06	yes
ppa005148m	scaffold_7:14819397-14821380	OK	24.9923	87.8734	1.81394	-3.7689	0.000163969	0.0066498	yes
ppa005158m	scaffold_2:22355573-22358387	OK	30.2437	2.55909	-3.56293	5.94486	2.76696e-09	6.20298e-07	yes
ppa005198m	scaffold_8:20869105-20871089	OK	60.6356	18.7491	-1.69334	3.45659	0.000547052	0.0166918	yes
ppa005413m	scaffold_1:33651527-33652961	OK	9.96906	1.23455	-3.01347	4.06848	4.73214e-05	0.00253759	yes
ppa005420m	scaffold_8:15559499-15564806	OK	0.205343	3.59644	4.13046	-3.27876	0.00104264	0.0268961	yes
ppa005431m	scaffold_1:3743366-3746814	OK	496.715	105.348	-2.23725	4.15833	3.2058e-05	0.00186804	yes
ppa005514m	scaffold_7:17140496-17142090	OK	5588.9	1342.46	-2.05769	4.33251	1.47417e-05	0.00105286	yes
ppa005537m	scaffold_8:17937485-17939771	OK	68.9424	20.1401	-1.77532	3.6587	0.000253495	0.00929923	yes
ppa005711m	scaffold_3:12994614-12995959	OK	128.76	6.59397	-4.28739	7.8174	5.32907e-15	4.09603e-12	yes
ppa005735m	scaffold_1:31987382-31989566	OK	23.1865	68.7496	1.56807	-3.25575	0.00113093	0.028478	yes
ppa005749m	scaffold_7:14311763-14314990	OK	1.16281	5.65718	2.28246	-3.01444	0.00257457	0.0499268	yes
ppa005754m	scaffold_1:29736662-29742334	OK	0.341204	3.65197	3.41997	-3.04636	0.00231631	0.0464441	yes
ppa005756m	scaffold_1:31570745-31572489	OK	9.64355	1.87667	-2.36139	3.45546	0.000549365	0.0166986	yes
ppa005764m	scaffold_1:2675182-2676785	OK	10.44	84.8519	3.02282	-5.93514	2.9359e-09	6.40384e-07	yes
ppa005789m	scaffold_1:46502408-46503881	OK	1.1848	6.42294	2.43858	-3.24208	0.00118663	0.0294667	yes
ppa005790m	scaffold_1:29006367-29008619	OK	0.571244	4.63192	3.01943	-3.1768	0.0014891	0.0344349	yes
ppa005893m	scaffold_1:41284537-41290038	OK	10.9986	1.83454	-2.58383	3.80161	0.000143757	0.00590428	yes
ppa005942m	scaffold_3:21204447-21206649	OK	103.652	37.8662	-1.45277	3.03691	0.00239016	0.0472789	yes
ppa005943m	scaffold_3:21575627-21577118	OK	1.44032	80.4086	5.80289	-8.43641	0	0	yes
ppa006001m	scaffold_6:28671578-28675405	OK	6.72413	24.1145	1.84248	-3.32083	0.000897499	0.0242044	yes
ppa006006m	scaffold_1:7460614-7462123	OK	398.634	133.403	-1.57927	3.06154	0.00220203	0.0450481	yes
ppa006056m	scaffold_3:21282235-21285190	OK	2.36216	13.1339	2.47511	-3.85576	0.000115371	0.0049905	yes
ppa006064m	scaffold_1:32257702-32261275	OK	32.8561	7.82234	-2.07049	3.88549	0.000102123	0.00461786	yes
ppa006066m	scaffold_1:34869412-34871389	OK	40.5447	13.6634	-1.5692	3.08112	0.00206221	0.0431187	yes
ppa006071m	scaffold_1:11566414-11567893	OK	82.1198	11.4148	-2.84682	5.58712	2.30865e-08	4.00688e-06	yes
ppa006136m	scaffold_7:9964445-9967310	OK	4.63457	28.6121	2.62612	-4.68	2.8688e-06	0.000272385	yes
ppa006152m	scaffold_8:14280621-14282706	OK	5.26872	24.6074	2.22357	-3.95214	7.74546e-05	0.00370978	yes
ppa006160m	scaffold_1:36219747-36221456	OK	2.57587	25.8348	3.32619	-5.22794	1.71405e-07	2.16145e-05	yes
ppa006173m	scaffold_2:18939394-18944692	OK	67.4743	16.6096	-2.02232	4.15539	3.24739e-05	0.00188547	yes
ppa006179m	scaffold_1:31774592-31777925	OK	8.57752	32.5326	1.92326	-3.64358	0.000268868	0.00970119	yes
ppa006202m	scaffold_7:9381375-9385282	OK	50.4737	13.4637	-1.90646	3.83165	0.000127288	0.00535516	yes
ppa006285m	scaffold_2:3081276-3084818	OK	133.272	36.196	-1.88047	3.89779	9.7074e-05	0.0045025	yes
ppa006330m	scaffold_4:22019830-22023469	OK	3140.02	684.965	-2.19667	3.01383	0.0025797	0.0499268	yes
ppa006392m	scaffold_5:14193449-14195729	OK	2.00363	15.7265	2.97251	-4.76671	1.87257e-06	0.000183182	yes
ppa006408m	scaffold_3:12111003-12112960	OK	44.2038	12.8844	-1.77855	3.48495	0.000492223	0.015609	yes
ppa006442m	scaffold_2:23859617-23862800	OK	11.0217	32.1729	1.5455	-3.08757	0.00201799	0.04269	yes
ppa006491m	scaffold_6:21599931-21603273	OK	10.2668	32.9821	1.6837	-3.27715	0.00104859	0.0269512	yes
ppa006495m	scaffold_6:2750034-2756330	OK	17.1956	51.7158	1.58857	-3.24922	0.00115723	0.0290043	yes
ppa006503m	scaffold_1:36170845-36174535	OK	243.021	83.2966	-1.54475	3.14258	0.00167468	0.0371305	yes
ppa006506m	scaffold_1:16837711-16839702	OK	2.09959	71.2983	5.08569	-7.7237	1.13243e-14	7.94718e-12	yes
ppa006507m	scaffold_3:21370240-21372875	OK	2.91661	11.7571	2.01116	-3.07593	0.0020985	0.0436493	yes
ppa006548m	scaffold_3:8857482-8862176	OK	5.06873	20.9608	2.048	-3.48929	0.000484297	0.0154487	yes
ppa006595m	scaffold_17:322659-324185	OK	7.62085	1.17082	-2.70243	3.4741	0.000512577	0.0159511	yes
ppa006603m	scaffold_3:5871936-5875703	OK	155.018	55.0965	-1.4924	3.09701	0.00195481	0.0417363	yes
ppa006665m	scaffold_1:24429614-24431551	OK	6.16844	23.8541	1.95126	-3.58486	0.000337264	0.011707	yes
ppa006696m	scaffold_6:4698597-4700545	OK	436.052	53.9385	-3.01511	5.86024	4.62191e-09	9.44332e-07	yes
ppa006721m	scaffold_4:11002388-11005897	OK	30.8224	9.99692	-1.62443	3.08111	0.0020623	0.0431187	yes
ppa006733m	scaffold_10:366724-369860	OK	29.1655	7.82397	-1.89829	3.66567	0.000246694	0.00913279	yes
ppa006760m	scaffold_6:11670590-11672600	OK	97.7098	24.3506	-2.00455	4.1006	4.12089e-05	0.00230156	yes
ppa006780m	scaffold_1:35689458-35690963	OK	106.767	35.0354	-1.60758	3.35277	0.000800065	0.0220667	yes
ppa006852m	scaffold_8:16122455-16123970	OK	0.657513	53.3142	6.34136	-7.07461	1.49858e-12	6.71905e-10	yes
ppa006855m	scaffold_4:16211174-16214746	OK	3.29429	18.5913	2.49659	-3.94784	7.88585e-05	0.00375473	yes
ppa006868m	scaffold_7:10910454-10914409	OK	3.55886	13.8513	1.96054	-3.11608	0.00183275	0.0398147	yes
ppa006915m	scaffold_7:15288746-15290893	OK	4.06145	53.0461	3.70718	-6.55974	5.39024e-11	1.85115e-08	yes
ppa006926m	scaffold_7:20154593-20157753	OK	116.593	29.3322	-1.99092	4.10271	4.08337e-05	0.0022965	yes
ppa006945m	scaffold_3:6616396-6621583	OK	14.0277	55.8376	1.99296	-3.97023	7.18028e-05	0.00350142	yes
ppa006946m	scaffold_1:42670743-42674107	OK	16.9569	108.754	2.68112	-5.39351	6.90946e-08	9.86952e-06	yes
ppa006974m	scaffold_1:27801354-27804254	OK	210.476	16.9831	-3.63148	7.12501	1.04072e-12	4.94068e-10	yes
ppa006985m	scaffold_2:24678419-24680010	OK	5.90175	76.7407	3.70078	-6.74268	1.55489e-11	5.70397e-09	yes
ppa007032m	scaffold_1:29126965-29131302	OK	48.8	16.1592	-1.59452	3.22662	0.00125261	0.0307766	yes
ppa007042m	scaffold_6:11216313-11221257	OK	3.32939	12.9582	1.96054	-3.20264	0.00136176	0.032515	yes
ppa007056m	scaffold_6:23048496-23052668	OK	94.4561	30.6083	-1.62572	3.38798	0.0007041	0.0202768	yes
ppa007057m	scaffold_6:43792-45991	OK	64.219	196.879	1.61624	-3.33869	0.000841746	0.0228731	yes
ppa007076m	scaffold_2:26256141-26257863	OK	67.8775	21.1568	-1.68181	3.44472	0.000571645	0.0171906	yes
ppa007085m	scaffold_8:20350315-20351625	OK	15.577	46.9645	1.59215	-3.13645	0.00171005	0.0378627	yes
ppa007092m	scaffold_6:13271591-13273679	OK	2.27288	59.9331	4.72076	-7.1635	7.86482e-13	3.84685e-10	yes
ppa007118m	scaffold_8:2961571-2963241	OK	192.028	64.8244	-1.56671	3.19722	0.00138758	0.0327919	yes
ppa007126m	scaffold_8:15090395-15092835	OK	83.6035	24.7417	-1.75662	3.62303	0.000291169	0.0103519	yes
ppa007131m	scaffold_7:22248266-22251240	OK	15.4121	4.01173	-1.94177	3.19847	0.00138158	0.0326981	yes
ppa007162m	scaffold_3:20109414-20110590	OK	58.1164	20.2111	-1.52379	3.07378	0.00211368	0.0438531	yes
ppa007204m	scaffold_5:15232686-15236463	OK	11.4303	79.0154	2.78926	-5.48211	4.20277e-08	6.37069e-06	yes
ppa007209m	scaffold_4:11137775-11141711	OK	166.132	26.4281	-2.65219	5.40791	6.37662e-08	9.27253e-06	yes
ppa007297m	scaffold_7:19941565-19942778	OK	677.723	160.968	-2.07392	3.97342	7.08489e-05	0.00346537	yes
ppa007302m	scaffold_6:1381190-1383060	OK	139.842	36.4616	-1.93935	4.02075	5.80143e-05	0.00297273	yes
ppa007308m	scaffold_6:4619411-4622200	OK	3.08309	19.1422	2.63431	-4.45858	8.25034e-06	0.00066919	yes
ppa007359m	scaffold_7:18030326-18033219	OK	5.61157	37.8445	2.75361	-4.91586	8.83919e-07	9.44857e-05	yes
ppa007364m	scaffold_1:27543704-27544973	OK	2526.16	526.327	-2.26291	3.53296	0.000410941	0.0137127	yes
ppa007374m	scaffold_8:15249946-15251989	OK	0.917025	12.2936	3.74481	-4.67031	3.00751e-06	0.000278989	yes
ppa007375m	scaffold_3:19007659-19009944	OK	63.9474	22.1437	-1.52999	3.14341	0.00166994	0.0371305	yes
ppa007382m	scaffold_4:7705568-7707016	OK	0.231203	6.299	4.76789	-3.16161	0.001569	0.0356192	yes
ppa007396m	scaffold_7:22003220-22004548	OK	0	8.61594	1.79769e+308	1.79769e+308	0.000324967	0.0113781	yes
ppa007415m	scaffold_5:12189049-12191284	OK	167.97	51.3021	-1.71112	3.51	0.000448105	0.0146118	yes
ppa007432m	scaffold_1:35183436-35184543	OK	312.785	81.4674	-1.94088	3.9579	7.56119e-05	0.00365405	yes
ppa007467m	scaffold_6:21476659-21479152	OK	118.142	379.929	1.68521	-3.28341	0.00102558	0.0266568	yes
ppa007480m	scaffold_3:13144173-13145309	OK	132.975	46.6419	-1.51145	3.15707	0.00159364	0.0360265	yes
ppa007482m	scaffold_4:4110143-4114433	OK	8.78508	26.6351	1.6002	-3.14293	0.00167264	0.0371305	yes
ppa007511m	scaffold_2:26228161-26230296	OK	5.25846	26.7636	2.34756	-3.31395	0.000919876	0.0245417	yes
ppa007542m	scaffold_3:6846918-6853562	OK	9.38961	1.82725	-2.36139	3.20986	0.001328	0.0319929	yes
ppa007552m	scaffold_3:14224874-14228722	OK	3.08917	13.7914	2.15848	-3.45608	0.000548089	0.0166919	yes
ppa007566m	scaffold_5:14173671-14175145	OK	0.227529	12.3978	5.76789	-3.86467	0.000111238	0.00487905	yes
ppa007577m	scaffold_4:11128295-11130419	OK	1.04077	4.93684	2.24594	-3.05758	0.0022313	0.0455314	yes
ppa007606m	scaffold_2:23291300-23293301	OK	84.5846	29.037	-1.5425	3.20646	0.00134377	0.0322232	yes
ppa007611m	scaffold_5:12498771-12501082	OK	25.091	70.2954	1.48626	-3.05064	0.00228356	0.0464441	yes
ppa007615m	scaffold_6:19785681-19790143	OK	2.57298	11.7558	2.19186	-3.23638	0.00121058	0.0299234	yes
ppa007642m	scaffold_4:2677622-2679091	OK	4.39837	20.2096	2.2	-3.57047	0.000356341	0.0122446	yes
ppa007736m	scaffold_8:14829766-14831918	OK	16.8622	51.7703	1.61833	-3.2965	0.000978966	0.0256076	yes
ppa007749m	scaffold_8:14823808-14825849	OK	1.41463	8.71754	2.6235	-3.38487	0.00071211	0.0203797	yes
ppa007756m	scaffold_3:18645261-18647647	OK	6.60887	23.3911	1.82348	-3.3524	0.000801133	0.0220667	yes
ppa007779m	scaffold_3:14669315-14670584	OK	0.733897	11.6635	3.99028	-4.31629	1.58674e-05	0.00112332	yes
ppa007829m	scaffold_6:23161093-23162428	OK	117.364	40.2832	-1.54274	3.22101	0.00127741	0.031146	yes
ppa007890m	scaffold_1:35529449-35531419	OK	104.188	35.7852	-1.54176	3.2189	0.00128682	0.0313111	yes
ppa007990m	scaffold_5:14674334-14676603	OK	12.7936	80.6514	2.65628	-5.24993	1.52153e-07	1.94913e-05	yes
ppa007999m	scaffold_4:19752123-19753853	OK	0.793307	22.964	4.85535	-6.01857	1.75962e-09	4.10123e-07	yes
ppa008069m	scaffold_1:33136993-33139553	OK	25.0877	73.7545	1.55575	-3.24611	0.00116995	0.0292325	yes
ppa008150m	scaffold_6:3010743-3012233	OK	1.92539	34.9708	4.18293	-5.94136	2.82665e-09	6.24999e-07	yes
ppa008151m	scaffold_1:1536198-1539271	OK	2.34997	31.3259	3.73664	-5.61216	1.99818e-08	3.50572e-06	yes
ppa008165m	scaffold_3:12350217-12358599	OK	4.04412	17.9261	2.14816	-3.47964	0.000502091	0.0157364	yes
ppa008169m	scaffold_4:8884461-8885598	OK	1.82244	13.1728	2.85362	-3.85604	0.000115239	0.0049905	yes
ppa008198m	scaffold_6:4885107-4886233	OK	195.238	48.2851	-2.01559	4.17191	3.02061e-05	0.00178425	yes
ppa008211m	scaffold_4:3917687-3919195	OK	97.9868	20.3398	-2.26828	4.52372	6.07633e-06	0.0005162	yes
ppa008225m	scaffold_1:40398045-40401468	OK	25.2596	102.911	2.02649	-4.19031	2.78576e-05	0.0017097	yes
ppa008267m	scaffold_4:2843852-2845181	OK	0	4.45526	1.79769e+308	1.79769e+308	0.00117612	0.0292959	yes
ppa008293m	scaffold_4:13837264-13841725	OK	29.2023	168.312	2.52699	-5.16337	2.42548e-07	2.96588e-05	yes
ppa008309m	scaffold_1:8636144-8637452	OK	5.30338	1319.48	7.95884	-12.3516	0	0	yes
ppa008310m	scaffold_1:8489558-8493197	OK	1.38239	9.58372	2.79343	-3.8876	0.000101242	0.00461624	yes
ppa008317m	scaffold_1:10137500-10140295	OK	1.03363	5.83327	2.49659	-3.06292	0.00219189	0.0449547	yes
ppa008330m	scaffold_3:18199632-18202143	OK	0	13.4905	1.79769e+308	1.79769e+308	0.000108405	0.00478078	yes
ppa008349m	scaffold_7:17167100-17168560	OK	0.976306	195.692	7.64704	-9.52989	0	0	yes
ppa008351m	scaffold_2:12450516-12451594	OK	13.8614	43.9075	1.66339	-3.17279	0.00150984	0.034765	yes
ppa008384m	scaffold_8:4031217-4034858	OK	5.69729	23.8373	2.06487	-3.65511	0.000257076	0.00938791	yes
ppa008395m	scaffold_1:35631234-35634587	OK	8.24059	32.8489	1.99502	-3.54297	0.000395649	0.0133602	yes
ppa008401m	scaffold_8:18034857-18037218	OK	648.513	160.339	-2.01601	3.82635	0.000130055	0.00545252	yes
ppa008404m	scaffold_1:1306409-1310157	OK	7.08366	28.6275	2.01484	-3.88128	0.000103907	0.00465483	yes
ppa008418m	scaffold_5:17984547-17986343	OK	0.270172	11.041	5.35285	-3.57271	0.000353305	0.0121853	yes
ppa008438m	scaffold_1:26823067-26825713	OK	26.2448	100.921	1.94312	-3.99749	6.40165e-05	0.00319904	yes
ppa008450m	scaffold_6:21394693-21397139	OK	758.69	233.693	-1.6989	3.09325	0.00197978	0.0421163	yes
ppa008489m	scaffold_6:20981121-20983053	OK	2.23949	10.8953	2.28246	-3.34963	0.000809208	0.0221972	yes
ppa008544m	scaffold_6:17686968-17689797	OK	4.97403	24.639	2.30846	-3.90477	9.43137e-05	0.00438708	yes
ppa008548m	scaffold_8:17522653-17524498	OK	1.23915	111.73	6.49451	-8.35772	0	0	yes
ppa008566m	scaffold_1:34009488-34011202	OK	17.8265	4.01907	-2.14909	3.49957	0.000466004	0.0150436	yes
ppa008573m	scaffold_5:11878402-11880061	OK	40.3784	9.05083	-2.15746	4.03026	5.57149e-05	0.00287314	yes
ppa008583m	scaffold_1:35911926-35914302	OK	38.4391	119.686	1.63861	-3.4103	0.000648907	0.0191481	yes
ppa008584m	scaffold_6:24230295-24231786	OK	23.7022	6.531	-1.85964	3.29145	0.000996732	0.0259488	yes
ppa008644m	scaffold_7:11281131-11283174	OK	14.7737	2.43271	-2.6024	3.84384	0.000121122	0.00513923	yes
ppa008648m	scaffold_6:1617788-1620798	OK	142.718	51.5821	-1.46823	3.06631	0.00216719	0.044675	yes
ppa008650m	scaffold_3:19401226-19404376	OK	7.63296	24.5264	1.68402	-3.11801	0.00182075	0.039661	yes
ppa008651m	scaffold_1:7990165-7991865	OK	1486.42	332.599	-2.15998	3.80357	0.000142625	0.00587274	yes
ppa008667m	scaffold_1:44057760-44060040	OK	0.813587	59.3725	6.18936	-6.9014	5.14921e-12	2.13111e-09	yes
ppa008680m	scaffold_3:20450308-20451751	OK	211.885	75.8105	-1.48282	3.09091	0.00199547	0.0423245	yes
ppa008769m	scaffold_1:41748565-41749665	OK	48.1833	10.4962	-2.19866	4.12172	3.7605e-05	0.00213726	yes
ppa008777m	scaffold_1:29194750-29196273	OK	0.797476	110.962	7.12041	-7.94825	1.9984e-15	1.69769e-12	yes
ppa008830m	scaffold_7:20654714-20655940	OK	52.0623	17.2	-1.59783	3.14802	0.0016438	0.0367486	yes
ppa008835m	scaffold_6:21511336-21512335	OK	10.942	40.2209	1.87807	-3.4636	0.000532994	0.0162937	yes
ppa008905m	scaffold_6:23325959-23327814	OK	19.6751	68.866	1.80742	-3.57389	0.000351719	0.0121565	yes
ppa008911m	scaffold_4:4199271-4203573	OK	3.0127	13.7949	2.195	-3.52153	0.000429072	0.014134	yes
ppa008931m	scaffold_3:17368954-17370630	OK	1.07393	9.4046	3.13046	-3.7152	0.000203046	0.00776106	yes
ppa008986m	scaffold_1:8559589-8560948	OK	42.2747	184.72	2.12747	-4.39315	1.1172e-05	0.00083485	yes
ppa009018m	scaffold_1:39142252-39143233	OK	4.42289	160.038	5.17728	-8.50506	0	0	yes
ppa009086m	scaffold_4:574544-575954	OK	5.79202	25.3608	2.13046	-3.63967	0.000272984	0.00979162	yes
ppa009099m	scaffold_2:25635257-25636528	OK	8.31815	1.15624	-2.84682	3.3206	0.000898237	0.0242044	yes
ppa009102m	scaffold_6:23754228-23757433	OK	13.5418	41.1762	1.60439	-3.16576	0.00154678	0.0353743	yes
ppa009128m	scaffold_6:20932145-20935115	OK	3.87809	24.6725	2.66949	-4.12199	3.75609e-05	0.00213726	yes
ppa009153m	scaffold_7:7708170-7711579	OK	205.116	69.1533	-1.56857	3.25124	0.00114903	0.0288436	yes
ppa009154m	scaffold_10:118663-119899	OK	64.2342	10.6829	-2.58804	4.85034	1.23251e-06	0.000125911	yes
ppa009161m	scaffold_1:9321065-9322147	OK	114.243	34.9906	-1.70707	3.53674	0.0004051	0.0135861	yes
ppa009233m	scaffold_8:20484751-20487086	OK	11.9703	54.7202	2.19262	-4.20797	2.57678e-05	0.00162468	yes
ppa009274m	scaffold_7:15596574-15599036	OK	6.10702	22.3196	1.86977	-3.45376	0.000552829	0.0167415	yes
ppa009284m	scaffold_1:11575155-11576638	OK	1.23975	36.4904	4.8794	-6.05055	1.44352e-09	3.42645e-07	yes
ppa009328m	scaffold_2:25508936-25510028	OK	7.01445	108.967	3.95742	-7.09455	1.29785e-12	5.98532e-10	yes
ppa009338m	scaffold_1:32176939-32179341	OK	14.7916	1.49922	-3.3025	4.14517	3.39566e-05	0.00195748	yes
ppa009346m	scaffold_1:6195323-6196517	OK	25.6368	6.99678	-1.87345	3.13131	0.0017403	0.0383	yes
ppa009380m	scaffold_1:40006806-40008649	OK	422.555	103.019	-2.03623	4.00757	6.13464e-05	0.00309435	yes
ppa009391m	scaffold_1:43313139-43316735	OK	8.90311	29.2372	1.71542	-3.14474	0.00166237	0.0370612	yes
ppa009399m	scaffold_8:18441723-18444201	OK	11.0389	50.6365	2.19758	-3.99493	6.47129e-05	0.00322386	yes
ppa009400m	scaffold_7:16042966-16044111	OK	1.26159	12.2755	3.28246	-3.91568	9.01504e-05	0.00421773	yes
ppa009418m	scaffold_6:22313754-22315448	OK	24.8636	87.8254	1.82061	-3.74019	0.000183884	0.0071866	yes
ppa009421m	scaffold_8:8640597-8641858	OK	480.174	162.33	-1.56463	3.03985	0.00236695	0.0471192	yes
ppa009495m	scaffold_8:19507684-19508610	OK	57.4152	16.4993	-1.79903	3.45496	0.000550377	0.0166986	yes
ppa009533m	scaffold_1:36913156-36914539	OK	90.0301	24.4031	-1.88334	3.74508	0.000180338	0.00711156	yes
ppa009537m	scaffold_7:3370537-3373531	OK	15.6721	56.5002	1.85006	-3.68754	0.000226436	0.00848005	yes
ppa009571m	scaffold_6:26585657-26586850	OK	669.555	152.887	-2.13073	4.06946	4.71224e-05	0.0025367	yes
ppa009610m	scaffold_1:4914219-4915795	OK	1.00839	7.11356	2.81852	-3.30762	0.000940924	0.0249794	yes
ppa009650m	scaffold_6:11287486-11288449	OK	282.986	64.1567	-2.14106	4.406	1.05299e-05	0.000803372	yes
ppa009674m	scaffold_6:11317716-11318629	OK	32.8693	10.0221	-1.71355	3.04846	0.00230018	0.0464441	yes
ppa009763m	scaffold_1:40214326-40217481	OK	145.126	51.606	-1.4917	3.11611	0.00183252	0.0398147	yes
ppa009789m	scaffold_1:22559662-22562042	OK	0.179289	49.3696	8.10519	-5.48547	4.12362e-08	6.33899e-06	yes
ppa009796m	scaffold_1:35524307-35526190	OK	3.72297	51.8298	3.79926	-6.01683	1.77861e-09	4.10123e-07	yes
ppa009813m	scaffold_7:8145984-8150497	OK	22.2286	67.4922	1.60231	-3.2064	0.00134405	0.0322232	yes
ppa009817m	scaffold_1:6011391-6016622	OK	18.9456	59.8599	1.65973	-3.34325	0.000828019	0.022538	yes
ppa009821m	scaffold_6:20827076-20830194	OK	40.4307	116.506	1.52688	-3.18873	0.00142898	0.0335249	yes
ppa009829m	scaffold_3:21256684-21257744	OK	77.4363	9.62459	-3.00821	5.50052	3.78679e-08	5.93423e-06	yes
ppa009840m	scaffold_6:17146963-17150475	OK	5.38805	22.1622	2.04026	-3.42063	0.000624772	0.0185376	yes
ppa009854m	scaffold_8:14671076-14673874	OK	116.217	40.2284	-1.53053	3.18552	0.00144494	0.0337523	yes
ppa009906m	scaffold_8:6057889-6058779	OK	128.214	46.6116	-1.4598	3.03337	0.00241837	0.0476616	yes
ppa009924m	scaffold_1:35605525-35606674	OK	193.65	49.0965	-1.97976	4.09593	4.20471e-05	0.00233855	yes
ppa009997m	scaffold_7:17137969-17139156	OK	916.616	254.277	-1.84992	3.3841	0.000714127	0.0204013	yes
ppa010024m	scaffold_1:10645931-10649187	OK	9.03636	45.2959	2.32557	-4.14783	3.35643e-05	0.0019418	yes
ppa010043m	scaffold_6:13564390-13566759	OK	265.555	56.0477	-2.24428	4.60249	4.17466e-06	0.000374351	yes
ppa010078m	scaffold_3:15620345-15621722	OK	1322.77	399.632	-1.72682	3.06793	0.00215547	0.0444903	yes
ppa010097m	scaffold_4:4533562-4535472	OK	2.34597	10.6525	2.18293	-3.04679	0.00231301	0.0464441	yes
ppa010111m	scaffold_2:15897502-15899962	OK	0	20.899	1.79769e+308	1.79769e+308	0.000108405	0.00478078	yes
ppa010137m	scaffold_7:8119843-8121305	OK	3.01212	13.3015	2.14274	-3.24348	0.0011808	0.0293671	yes
ppa010206m	scaffold_6:24110860-24111909	OK	67.9021	16.5866	-2.03344	3.94007	8.14594e-05	0.00385583	yes
ppa010314m	scaffold_6:2108086-2109745	OK	15.865	54.6228	1.78366	-3.4884	0.000485915	0.0154538	yes
ppa010341m	scaffold_2:22461816-22463517	OK	41.0324	193.711	2.23907	-4.61323	3.96457e-06	0.000359507	yes
ppa010361m	scaffold_1:39812412-39813712	OK	0	51.067	1.79769e+308	1.79769e+308	1.25511e-05	0.000916682	yes
ppa010379m	scaffold_1:27209426-27211285	OK	29.7608	244.569	3.03876	-6.1092	1.00132e-09	2.48652e-07	yes
ppa010382m	scaffold_2:23574214-23576212	OK	1.20281	14.0443	3.5455	-4.8974	9.71111e-07	0.000102449	yes
ppa010404m	scaffold_4:4436248-4439435	OK	14.5568	63.8824	2.13373	-4.05412	5.03242e-05	0.00265452	yes
ppa010421m	scaffold_5:14273359-14276901	OK	3.2626	19.7529	2.59797	-4.27139	1.9426e-05	0.00132302	yes
ppa010443m	scaffold_5:15847099-15848792	OK	1.31637	22.8418	4.11704	-5.55885	2.71559e-08	4.61393e-06	yes
ppa010471m	scaffold_3:9873537-9874589	OK	5.35983	154.016	4.84475	-8.12791	4.44089e-16	4.7787e-13	yes
ppa010473m	scaffold_3:9897781-9898863	OK	6.82984	158.118	4.53301	-7.91735	2.44249e-15	1.97121e-12	yes
ppa010479m	scaffold_3:10476679-10477739	OK	4.33038	72.9877	4.07509	-6.63767	3.18692e-11	1.14311e-08	yes
ppa010486m	scaffold_7:10525474-10527381	OK	159.187	36.0661	-2.142	4.37117	1.23584e-05	0.000910855	yes
ppa010497m	scaffold_8:14441367-14442897	OK	3.39275	50.7877	3.90395	-6.18968	6.02859e-10	1.67772e-07	yes
ppa010522m	scaffold_3:9889230-9890101	OK	18.2173	381.041	4.38657	-8.19167	2.22045e-16	2.56002e-13	yes
ppa010549m	scaffold_6:2096073-2097767	OK	146.606	36.4294	-2.00877	4.06102	4.88582e-05	0.00260271	yes
ppa010568m	scaffold_7:8512052-8513238	OK	3.43248	52.5953	3.93761	-6.22868	4.70393e-10	1.35582e-07	yes
ppa010571m	scaffold_7:8563812-8564678	OK	0.789652	13.446	4.08982	-3.69982	0.000215752	0.0081176	yes
ppa010621m	scaffold_7:8544209-8545350	OK	12.5032	276.515	4.46699	-8.27907	2.22045e-16	2.56002e-13	yes
ppa010634m	scaffold_3:11443853-11445057	OK	14.162	265.975	4.2312	-7.99825	1.33227e-15	1.19467e-12	yes
ppa010645m	scaffold_2:24736524-24737863	OK	75.3177	13.9942	-2.42816	4.82027	1.43362e-06	0.000144262	yes
ppa010658m	scaffold_3:11423623-11424776	OK	2.2074	37.024	4.06804	-5.99462	2.03962e-09	4.63683e-07	yes
ppa010676m	scaffold_4:5283942-5287620	OK	57.8423	17.3174	-1.7399	3.22405	0.0012639	0.0309309	yes
ppa010691m	scaffold_6:24233452-24234791	OK	186.101	35.9656	-2.37139	4.86906	1.1213e-06	0.000116767	yes
ppa010713m	scaffold_6:22801766-22803732	OK	28.1312	5.5484	-2.34203	3.66239	0.000249874	0.00920826	yes
ppa010714m	scaffold_1:46335146-46342262	OK	52.8893	16.2374	-1.70365	3.30026	0.000965943	0.0255693	yes
ppa010758m	scaffold_1:46362692-46371377	OK	325.465	22.3798	-3.86223	7.44652	9.59233e-14	5.73444e-11	yes
ppa010800m	scaffold_5:10058908-10059836	OK	37.0833	3.46394	-3.42029	5.27133	1.3544e-07	1.76301e-05	yes
ppa010817m	scaffold_1:37269215-37271088	OK	0.281872	22.4899	6.31809	-4.2509	2.12914e-05	0.00140271	yes
ppa010829m	scaffold_1:22931077-22932899	OK	39.786	12.0626	-1.72172	3.17814	0.00148223	0.0344239	yes
ppa010833m	scaffold_1:39499617-39500392	OK	129.443	24.6337	-2.39361	4.66404	3.10061e-06	0.000285983	yes
ppa010836m	scaffold_3:5424301-5425304	OK	155.623	27.5315	-2.4989	4.8991	9.62782e-07	0.000102239	yes
ppa010852m	scaffold_4:13327886-13329816	OK	0	6.30813	1.79769e+308	1.79769e+308	0.0010676	0.0271823	yes
ppa010869m	scaffold_1:26350178-26351673	OK	337.381	85.2503	-1.9846	4.08694	4.37094e-05	0.00238349	yes
ppa010904m	scaffold_8:3293535-3296112	OK	5.06376	17.8608	1.81852	-3.07255	0.00212239	0.0439199	yes
ppa010909m	scaffold_5:10054487-10055353	OK	21.4137	3.15696	-2.76193	4.01639	5.90975e-05	0.00301865	yes
ppa010924m	scaffold_1:33946166-33948377	OK	30.9316	112.793	1.86653	-3.81132	0.000138226	0.00572077	yes
ppa010935m	scaffold_2:24801152-24802102	OK	50.3856	3.08164	-4.03124	6.16598	7.00485e-10	1.88442e-07	yes
ppa010947m	scaffold_1:19681810-19682966	OK	1.48274	36.6865	4.62891	-5.42997	5.63639e-08	8.27064e-06	yes
ppa010952m	scaffold_1:19780772-19782248	OK	2.98676	39.1701	3.7131	-5.73606	9.69026e-09	1.84012e-06	yes
ppa010958m	scaffold_7:21509127-21510179	OK	29.7462	92.3638	1.63462	-3.20688	0.00134181	0.0322232	yes
ppa010959m	scaffold_7:9933048-9934144	OK	11.6943	1.89646	-2.62443	3.21422	0.00130797	0.0316048	yes
ppa010972m	scaffold_1:4540667-4542186	OK	54.2462	13.5523	-2.00099	3.6517	0.000260513	0.00949198	yes
ppa010982m	scaffold_4:10424026-10425076	OK	282.575	41.2548	-2.776	5.63837	1.71669e-08	3.07879e-06	yes
ppa011026m	scaffold_1:27131290-27132679	OK	0	7.02798	1.79769e+308	1.79769e+308	0.00161177	0.0363854	yes
ppa011103m	scaffold_2:26131663-26132510	OK	209.736	40.6367	-2.36772	4.76492	1.88925e-06	0.000183701	yes
ppa011104m	scaffold_1:33456950-33460229	OK	245.933	89.3419	-1.46086	3.04532	0.00232432	0.0465469	yes
ppa011123m	scaffold_1:46353151-46360953	OK	572.179	197.474	-1.5348	3.07894	0.00207738	0.0432666	yes
ppa011170m	scaffold_7:19338688-19340174	OK	30.813	8.37719	-1.879	3.02708	0.0024693	0.04837	yes
ppa011200m	scaffold_4:2741004-2742082	OK	63.1719	8.19564	-2.94635	4.86201	1.162e-06	0.000119464	yes
ppa011209m	scaffold_5:8981893-8984872	OK	156.189	57.0177	-1.45381	3.03573	0.00239955	0.0474065	yes
ppa011299m	scaffold_7:19111575-19113713	OK	0	6.5577	1.79769e+308	1.79769e+308	0.0010676	0.0271823	yes
ppa011306m	scaffold_1:1177382-1178698	OK	5.18595	21.8661	2.07601	-3.07894	0.00207742	0.0432666	yes
ppa011309m	scaffold_2:20026660-20027327	OK	25.5143	6.31931	-2.01347	3.0617	0.00220085	0.0450481	yes
ppa011310m	scaffold_6:18260471-18261503	OK	0	9.76982	1.79769e+308	1.79769e+308	0.0010676	0.0271823	yes
ppa011336m	scaffold_7:18867745-18868393	OK	72.5622	1.88278	-5.26828	6.51997	7.03195e-11	2.36464e-08	yes
ppa011338m	scaffold_2:18550362-18551395	OK	10.6505	1.72718	-2.62443	3.03443	0.0024099	0.0475528	yes
ppa011346m	scaffold_7:16956303-16959883	OK	21.0032	5.39832	-1.96003	3.40405	0.000663945	0.0194552	yes
ppa011399m	scaffold_3:16179643-16182519	OK	1.78776	8.69762	2.28246	-3.01444	0.00257457	0.0499268	yes
ppa011428m	scaffold_4:1336653-1337412	OK	0	9.87157	1.79769e+308	1.79769e+308	0.00137006	0.0325687	yes
ppa011444m	scaffold_2:20183629-20185823	OK	2.38652	12.7717	2.41997	-3.31904	0.000903273	0.0242591	yes
ppa011498m	scaffold_7:4338405-4343373	OK	4.60052	18.4651	2.00493	-3.15307	0.00161563	0.0364217	yes
ppa011508m	scaffold_5:18046718-18047505	OK	289.942	97.8632	-1.56693	3.26125	0.00110923	0.0279875	yes
ppa011544m	scaffold_7:18978450-18979626	OK	0.89123	7.22652	3.01943	-3.1768	0.0014891	0.0344349	yes
ppa011637m	scaffold_7:17143213-17144411	OK	78.7329	12.1804	-2.6924	4.96451	6.88745e-07	7.66692e-05	yes
ppa011660m	scaffold_3:2887054-2889596	OK	1.45915	16.1854	3.4715	-4.41074	1.03018e-05	0.000795603	yes
ppa011717m	scaffold_6:18180597-18181443	OK	57.8785	14.6489	-1.98224	3.70369	0.00021249	0.00803232	yes
ppa011721m	scaffold_9:1621559-1622232	OK	49.9179	151.506	1.60174	-3.27523	0.00105574	0.0270918	yes
ppa011739m	scaffold_1:1508046-1508860	OK	1019	192.044	-2.40764	4.74346	2.10099e-06	0.000201858	yes
ppa011744m	scaffold_7:12551592-12553298	OK	44.6726	12.8663	-1.79579	3.2466	0.00116791	0.0292266	yes
ppa011747m	scaffold_1:1492602-1493684	OK	841.118	213.488	-1.97815	3.81665	0.000135278	0.00562765	yes
ppa011748m	scaffold_1:5947032-5949026	OK	22.4009	82.0571	1.87307	-3.56386	0.000365445	0.0124707	yes
ppa011762m	scaffold_2:21941786-21943199	OK	0.710631	8.29746	3.5455	-4.26495	1.99945e-05	0.00135001	yes
ppa011764m	scaffold_5:15588048-15589858	OK	52.2926	213.43	2.02908	-4.19259	2.75782e-05	0.00170051	yes
ppa011773m	scaffold_5:11452442-11453167	OK	89.4165	23.234	-1.9443	3.71639	0.000202087	0.00774794	yes
ppa011793m	scaffold_3:21090727-21091655	OK	1.18667	7.21654	2.60439	-3.03048	0.00244166	0.0480034	yes
ppa011814m	scaffold_3:3949590-3950842	OK	799.699	183.993	-2.1198	4.10664	4.01451e-05	0.00226567	yes
ppa011853m	scaffold_8:3171801-3173223	OK	158.594	22.8974	-2.79208	5.56055	2.68924e-08	4.61393e-06	yes
ppa011854m	scaffold_6:27502859-27505870	OK	12.7991	49.4258	1.94922	-3.47458	0.000511649	0.0159511	yes
ppa011885m	scaffold_1:2657610-2658481	OK	77.2844	212.124	1.45666	-3.04349	0.00233854	0.0467157	yes
ppa011912m	scaffold_8:7851248-7853460	OK	4.77301	31.3484	2.71542	-4.12861	3.64958e-05	0.00208893	yes
ppa011975m	scaffold_1:46595966-46598947	OK	146.146	42.2991	-1.78872	3.70682	0.000209879	0.00795224	yes
ppa012065m	scaffold_5:202816-203448	OK	55.2015	11.719	-2.23586	3.81389	0.000136798	0.00567626	yes
ppa012088m	scaffold_7:17905052-17906360	OK	8.98502	0.832626	-3.43178	3.02046	0.00252391	0.0492394	yes
ppa012103m	scaffold_7:20494375-20495417	OK	19.5259	3.5347	-2.46573	3.36631	0.000761811	0.0214223	yes
ppa012116m	scaffold_3:15927130-15928357	OK	17.8782	51.7042	1.53208	-3.02022	0.00252588	0.0492394	yes
ppa012188m	scaffold_1:3576821-3578191	OK	751.753	105.604	-2.83159	5.52271	3.33819e-08	5.53904e-06	yes
ppa012223m	scaffold_4:1743791-1744828	OK	111.599	24.5616	-2.18385	4.21269	2.5235e-05	0.00160362	yes
ppa012242m	scaffold_6:5653882-5654686	OK	24.7004	5.22475	-2.2411	3.49106	0.000481112	0.0153775	yes
ppa012261m	scaffold_5:11430396-11431181	OK	74.3436	21.3476	-1.80013	3.474	0.000512753	0.0159511	yes
ppa012268m	scaffold_1:37213791-37214900	OK	8.38488	41.4207	2.30449	-3.51147	0.000445632	0.0146118	yes
ppa012272m	scaffold_1:29976388-29977962	OK	105.452	37.4546	-1.49337	3.06493	0.00217719	0.0448239	yes
ppa012310m	scaffold_8:20309960-20313598	OK	65.7056	17.6635	-1.89524	3.8757	0.00010632	0.00474064	yes
ppa012320m	scaffold_6:28761677-28763535	OK	116.381	39.4266	-1.56161	3.22467	0.00126117	0.0309309	yes
ppa012327m	scaffold_1:33345690-33346609	OK	108.252	398.333	1.87959	-3.88629	0.000101789	0.00461786	yes
ppa012367m	scaffold_2:16152586-16153690	OK	85.4376	13.2361	-2.69039	5.19931	2.0003e-07	2.4836e-05	yes
ppa012373m	scaffold_2:9668390-9672442	OK	855.175	174.757	-2.29087	4.39621	1.10159e-05	0.000827016	yes
ppa012380m	scaffold_3:5219080-5220944	OK	1.07528	10.7242	3.31809	-3.96282	7.40695e-05	0.00360107	yes
ppa012402m	scaffold_5:8739615-8740492	OK	1.38348	15.4808	3.4841	-4.18319	2.87446e-05	0.00172886	yes
ppa012426m	scaffold_5:17692583-17693414	OK	134.398	40.0537	-1.74651	3.58578	0.000336066	0.0116906	yes
ppa012448m	scaffold_6:20554756-20555344	OK	3.35599	35.3755	3.39794	-4.50517	6.63198e-06	0.000551787	yes
ppa012458m	scaffold_8:8317797-8318437	OK	142.861	29.2392	-2.28864	4.45046	8.56881e-06	0.000684699	yes
ppa012564m	scaffold_1:21454176-21454804	OK	8.61162	46.8252	2.44293	-3.95372	7.69469e-05	0.00369643	yes
ppa012588m	scaffold_6:9824035-9825011	OK	181.897	61.3909	-1.56702	3.26847	0.00108132	0.0273996	yes
ppa012607m	scaffold_4:2410795-2412574	OK	255.511	62.8147	-2.02421	4.18557	2.84453e-05	0.00172607	yes
ppa012625m	scaffold_3:4048331-4050188	OK	46.2087	12.0731	-1.93637	3.38036	0.000723905	0.0205714	yes
ppa012669m	scaffold_3:10960873-10961660	OK	53.6657	6.75125	-2.99077	4.98028	6.34933e-07	7.16675e-05	yes
ppa012671m	scaffold_4:3585807-3586779	OK	2.65713	21.5453	3.01943	-3.954	7.68544e-05	0.00369643	yes
ppa012704m	scaffold_3:12022636-12023944	OK	3.8492	17.2285	2.16217	-3.08935	0.00200594	0.0424906	yes
ppa012719m	scaffold_3:21253584-21254454	OK	29.3477	0.627599	-5.54726	5.06966	3.98525e-07	4.62777e-05	yes
ppa012792m	scaffold_1:9047448-9048050	OK	42.6329	2.62548	-4.02132	5.15086	2.59301e-07	3.1469e-05	yes
ppa012795m	scaffold_2:22625422-22626269	OK	158.668	51.3538	-1.62747	3.38147	0.000720982	0.0205245	yes
ppa012800m	scaffold_5:12543719-12544306	OK	31.9651	119.499	1.90243	-3.67079	0.000241802	0.00897223	yes
ppa012819m	scaffold_1:15897931-15900065	OK	20.4943	109.278	2.41471	-4.18775	2.81728e-05	0.00172249	yes
ppa012855m	scaffold_1:41115817-41116731	OK	10.449	1.50623	-2.79435	3.25289	0.00114236	0.028721	yes
ppa012864m	scaffold_6:26573684-26574388	OK	202.005	663.468	1.71564	-3.56203	0.000368001	0.0125314	yes
ppa012878m	scaffold_2:16560831-16563268	OK	111.398	327.219	1.55453	-3.22859	0.00124403	0.0306564	yes
ppa012887m	scaffold_3:2884792-2886840	OK	233.928	734.186	1.65008	-3.32403	0.000887275	0.0239891	yes
ppa012930m	scaffold_2:18958741-18962107	OK	711.275	146.42	-2.28029	4.50558	6.61904e-06	0.000551787	yes
ppa012949m	scaffold_2:18695150-18696411	OK	344.416	106.005	-1.70002	3.51062	0.000447057	0.0146118	yes
ppa012968m	scaffold_8:7656339-7658542	OK	109.723	529.81	2.2716	-4.23422	2.29342e-05	0.00147483	yes
ppa012991m	scaffold_6:11409982-11410896	OK	31.2277	438.175	3.81061	-7.43636	1.03473e-13	5.96484e-11	yes
ppa013020m	scaffold_7:17089447-17090121	OK	5.48386	24.0115	2.13046	-3.1672	0.00153916	0.0353393	yes
ppa013022m	scaffold_6:4524343-4525074	OK	63.1721	15.0694	-2.06766	3.7789	0.000157524	0.00640454	yes
ppa013029m	scaffold_1:24967648-24968286	OK	75.7188	14.4462	-2.38996	4.24571	2.17904e-05	0.00142857	yes
ppa013082m	scaffold_1:46841507-46843286	OK	3.36475	19.0981	2.50486	-3.21635	0.00129832	0.0314186	yes
ppa013084m	scaffold_6:22697550-22699023	OK	29.3058	83.7404	1.51474	-3.01416	0.00257696	0.0499268	yes
ppa013100m	scaffold_2:15714007-15715495	OK	130.27	37.4081	-1.80008	3.69636	0.000218709	0.00820973	yes
ppa013102m	scaffold_6:21625644-21626302	OK	29.8049	6.90491	-2.10985	3.26927	0.00107825	0.0273649	yes
ppa013107m	scaffold_4:8231699-8233570	OK	290.704	104.681	-1.47356	3.07118	0.00213216	0.0440655	yes
ppa013115m	scaffold_4:12083815-12086941	OK	23.6549	104.342	2.14111	-4.25686	2.07315e-05	0.00137142	yes
ppa013121m	scaffold_4:13911186-13911917	OK	14.5116	0	-1.79769e+308	-1.79769e+308	0.00249203	0.0486971	yes
ppa013127m	scaffold_1:35446647-35448531	OK	15.5	1.53896	-3.33225	4.18654	2.83242e-05	0.00172521	yes
ppa013156m	scaffold_1:32264314-32265106	OK	0.760303	14.7957	4.28246	-3.88888	0.000100708	0.00461184	yes
ppa013165m	scaffold_6:4044691-4045146	OK	100.116	370.509	1.88783	-3.87354	0.000107264	0.00476956	yes
ppa013174m	scaffold_6:3455794-3456404	OK	87.2889	251.197	1.52495	-3.17686	0.0014888	0.0344349	yes
ppa013191m	scaffold_6:27786591-27788041	OK	1.04242	30.4289	4.86743	-3.23151	0.00123138	0.030391	yes
ppa013228m	scaffold_7:16790612-16791305	OK	140.898	20.6201	-2.77252	5.09799	3.43284e-07	4.04448e-05	yes
ppa013236m	scaffold_6:26460660-26462211	OK	295.655	44.7714	-2.72327	4.51751	6.25703e-06	0.000528768	yes
ppa013271m	scaffold_7:21778620-21779229	OK	74.7765	22.7049	-1.71958	3.18476	0.00144872	0.0337917	yes
ppa013328m	scaffold_8:8408402-8409574	OK	111.277	39.9416	-1.47819	3.08565	0.00203108	0.0428637	yes
ppa013358m	scaffold_1:14226568-14227202	OK	13.9565	203.699	3.86743	-6.12944	8.81901e-10	2.22418e-07	yes
ppa013370m	scaffold_8:15853502-15854197	OK	2.0414	16.1388	2.9829	-3.66426	0.000248053	0.00916206	yes
ppa013410m	scaffold_4:4029143-4030346	OK	10.497	0.785675	-3.7399	3.31671	0.000910831	0.0244187	yes
ppa013428m	scaffold_6:25088832-25089632	OK	5144.51	856.06	-2.58725	4.07091	4.68297e-05	0.0025365	yes
ppa013434m	scaffold_8:19661524-19663893	OK	102.86	23.0703	-2.15657	4.23786	2.25655e-05	0.00145692	yes
ppa013497m	scaffold_4:11651168-11651583	OK	298.212	68.3325	-2.1257	4.18265	2.88125e-05	0.00172886	yes
ppa013543m	scaffold_3:1695882-1696583	OK	14.6935	57.1882	1.96054	-3.52922	0.000416785	0.0138243	yes
ppa013574m	scaffold_8:15328599-15329563	OK	0	4.6748	1.79769e+308	1.79769e+308	0.00203683	0.0428637	yes
ppa013607m	scaffold_4:12765118-12767816	OK	459.362	110.579	-2.05456	4.19888	2.6824e-05	0.00166525	yes
ppa013635m	scaffold_2:22667625-22669629	OK	131.17	519.389	1.98538	-4.04916	5.14014e-05	0.00270251	yes
ppa013650m	scaffold_4:9140314-9141469	OK	12.9389	0.359707	-5.16875	3.39875	0.000676946	0.0197231	yes
ppa013692m	scaffold_3:19664451-19665301	OK	38.551	157.257	2.02828	-3.50227	0.000461312	0.0149519	yes
ppa013714m	scaffold_1:32576512-32577388	OK	30.3226	6.55653	-2.20939	3.48375	0.000494434	0.0156134	yes
ppa013779m	scaffold_2:22013358-22013723	OK	186.252	547.561	1.55577	-3.22386	0.00126476	0.0309309	yes
ppa013782m	scaffold_2:22003583-22003944	OK	212.705	610.282	1.52062	-3.16343	0.00155924	0.0355839	yes
ppa013811m	scaffold_2:24756349-24756866	OK	0.686203	16.6922	4.60439	-3.04675	0.00231327	0.0464441	yes
ppa013816m	scaffold_6:20250289-20252238	OK	75.905	253.302	1.73859	-3.59367	0.000326057	0.0113915	yes
ppa013829m	scaffold_1:2977332-2978731	OK	0	120.951	1.79769e+308	1.79769e+308	1.41575e-05	0.00101563	yes
ppa013831m	scaffold_6:25777821-25778216	OK	1638.62	320.413	-2.35448	4.7715	1.82856e-06	0.000179969	yes
ppa013898m	scaffold_1:30093135-30093965	OK	101.793	437.29	2.10295	-4.34217	1.41082e-05	0.00101563	yes
ppa013932m	scaffold_1:40341517-40341948	OK	29.3306	0	-1.79769e+308	-1.79769e+308	0.000518991	0.0160173	yes
ppa013941m	scaffold_5:11894585-11895096	OK	37.0691	132.253	1.83501	-3.10239	0.00191968	0.0412591	yes
ppa013952m	scaffold_6:22952940-22953636	OK	11.9417	63.9071	2.41997	-3.31904	0.000903273	0.0242591	yes
ppa013970m	scaffold_6:22799541-22800242	OK	69.2836	13.4828	-2.36139	3.74466	0.000180642	0.00711156	yes
ppa013975m	scaffold_6:5273006-5274934	OK	52.2155	159.753	1.61329	-3.27161	0.00106937	0.0271823	yes
ppa013980m	scaffold_3:17445858-17446271	OK	52.4027	257.943	2.29934	-4.39704	1.09735e-05	0.000827016	yes
ppa013990m	scaffold_3:17447232-17447614	OK	97.6228	308.42	1.65961	-3.31515	0.000915938	0.0244771	yes
ppa014019m	scaffold_8:13322206-13322514	OK	38.1103	211.758	2.47416	-4.09451	4.23057e-05	0.00233855	yes
ppa014022m	scaffold_5:12762987-12763577	OK	95.1501	17.3254	-2.45732	4.41267	1.02103e-05	0.000795603	yes
ppa014047m	scaffold_1:4455260-4458136	OK	53.2069	162.619	1.61181	-3.34845	0.000812643	0.022232	yes
ppa014082m	scaffold_1:8792109-8792436	OK	168.989	34.923	-2.27468	3.38172	0.00072033	0.0205245	yes
ppa014094m	scaffold_5:8759539-8760179	OK	0.985248	12.4626	3.66098	-3.28094	0.00103463	0.0268057	yes
ppa014104m	scaffold_3:18664029-18664766	OK	1.31365	14.0602	3.41997	-3.04636	0.00231631	0.0464441	yes
ppa014142m	scaffold_8:13306648-13306983	OK	35.7044	227.396	2.67103	-4.56101	5.09077e-06	0.000437075	yes
ppa014211m	scaffold_8:13371961-13372398	OK	27.6539	258.314	3.22357	-5.80507	6.4341e-09	1.25124e-06	yes
ppa014249m	scaffold_6:17533893-17534340	OK	26.5159	3.44006	-2.94635	3.44934	0.000561953	0.0169859	yes
ppa014304m	scaffold_6:5518315-5519372	OK	0	5.88018	1.79769e+308	1.79769e+308	0.000972649	0.0255693	yes
ppa014306m	scaffold_6:17581420-17582022	OK	23.3851	4.90089	-2.25448	3.16313	0.00156083	0.0355839	yes
ppa014312m	scaffold_3:12414848-12415202	OK	1456.72	269.059	-2.43673	4.98983	6.04328e-07	6.86934e-05	yes
ppa014321m	scaffold_6:4749648-4750263	OK	7.04201	56.1863	2.99616	-4.41799	9.96211e-06	0.000780575	yes
ppa014332m	scaffold_6:27339342-27340526	OK	345.892	81.9357	-2.07776	4.29211	1.7698e-05	0.00123664	yes
ppa014401m	scaffold_6:17536152-17536731	OK	27.9695	4.08686	-2.77479	3.7558	0.000172792	0.00694847	yes
ppa014406m	scaffold_6:17531820-17532311	OK	35.7968	6.06809	-2.56051	3.54316	0.000395363	0.0133602	yes
ppa014584m	scaffold_1:26988079-26990091	OK	1.62717	21.849	3.74713	-4.79883	1.59599e-06	0.000158042	yes
ppa014599m	scaffold_13:597923-601215	OK	35.4947	9.74118	-1.86543	3.64677	0.000265562	0.00963245	yes
ppa014606m	scaffold_6:3090605-3093459	OK	0.468715	7.98119	4.08982	-4.99364	5.9251e-07	6.78277e-05	yes
ppa014619m	scaffold_5:14056993-14060820	OK	19.5419	4.37504	-2.1592	3.72606	0.000194493	0.00752833	yes
ppa014624m	scaffold_1:27785016-27786971	OK	13.6704	40.8064	1.57774	-3.04187	0.0023511	0.0469086	yes
ppa014628m	scaffold_5:10051647-10052340	OK	14.9339	1.28214	-3.54196	3.74174	0.000182753	0.00715975	yes
ppa014632m	scaffold_9:1936979-1937288	OK	1.98885	222.546	6.80603	-4.59166	4.39743e-06	0.000387863	yes
ppa014645m	scaffold_1:35150782-35152683	OK	0.618985	92.5507	7.2242	-8.06264	6.66134e-16	6.72004e-13	yes
ppa014697m	scaffold_5:5838464-5839015	OK	0	43.5355	1.79769e+308	1.79769e+308	0.000513882	0.0159511	yes
ppa014926m	scaffold_1:43367462-43368815	OK	0.373869	4.18348	3.4841	-3.10871	0.00187907	0.0405565	yes
ppa014983m	scaffold_7:20152036-20153100	OK	0.862567	167.019	7.59716	-5.13831	2.77223e-07	3.31457e-05	yes
ppa015040m	scaffold_1:1190047-1190739	OK	0	14.142	1.79769e+308	1.79769e+308	0.000750153	0.0212053	yes
ppa015051m	scaffold_4:2020819-2022223	OK	1.25293	6.44393	2.36263	-3.13108	0.00174166	0.0383	yes
ppa015166m	scaffold_6:8467687-8471023	OK	0	3.47298	1.79769e+308	1.79769e+308	0.00203683	0.0428637	yes
ppa015285m	scaffold_8:19264116-19265397	OK	15.9545	74.7093	2.22732	-4.45217	8.5008e-06	0.000682644	yes
ppa015287m	scaffold_8:15451502-15456874	OK	1.08714	7.25354	2.73814	-3.6841	0.000229515	0.00853597	yes
ppa015296m	scaffold_7:19583065-19583797	OK	53.6963	15.4367	-1.79846	3.27818	0.00104478	0.0268961	yes
ppa015318m	scaffold_2:25694187-25695235	OK	8.46559	49.8937	2.55917	-4.1804	2.90995e-05	0.00173961	yes
ppa015384m	scaffold_1:36950857-36952219	OK	0.370964	12.092	5.02663	-4.62191	3.80222e-06	0.000346732	yes
ppa015459m	scaffold_1:35226517-35232258	OK	0.779165	4.97003	2.67325	-4.40435	1.06101e-05	0.000804026	yes
ppa015465m	scaffold_7:13833767-13837922	OK	15.7931	2.7319	-2.53132	3.46508	0.000530067	0.0162349	yes
ppa015520m	scaffold_3:20243532-20244206	OK	675.414	205.043	-1.71985	3.55117	0.000383526	0.0130052	yes
ppa015553m	scaffold_2:9864392-9865402	OK	0	317.217	1.79769e+308	1.79769e+308	2.76026e-05	0.00170051	yes
ppa015556m	scaffold_2:16687710-16693777	OK	0.440593	3.42963	2.96054	-3.49252	0.000478493	0.0153504	yes
ppa015584m	scaffold_3:19293767-19295622	OK	3.05386	12.8763	2.07601	-3.35348	0.000798011	0.0220667	yes
ppa015640m	scaffold_4:16046061-16047894	OK	0	16.5501	1.79769e+308	1.79769e+308	1.97752e-05	0.00134114	yes
ppa015770m	scaffold_1:32363296-32364397	OK	0	18.7789	1.79769e+308	1.79769e+308	0.000104107	0.00465483	yes
ppa015804m	scaffold_8:13309636-13309891	OK	40.3742	259.948	2.68672	-4.06255	4.85395e-05	0.00259429	yes
ppa015830m	scaffold_5:17655783-17656908	OK	0	59.924	1.79769e+308	1.79769e+308	5.57023e-05	0.00287314	yes
ppa015869m	scaffold_1:2054422-2056993	OK	21.4172	2.162	-3.30833	5.49442	3.92006e-08	6.084e-06	yes
ppa015872m	scaffold_1:35792311-35796889	OK	0	4.76238	1.79769e+308	1.79769e+308	0.000110649	0.00486642	yes
ppa015910m	scaffold_5:245258-248061	OK	15.3908	4.45473	-1.78866	3.34936	0.000809998	0.0221972	yes
ppa015950m	scaffold_2:15424347-15425193	OK	0	29.6232	1.79769e+308	1.79769e+308	4.11299e-05	0.00230156	yes
ppa015953m	scaffold_1:28385846-28386218	OK	100.8	23.5888	-2.09532	3.40511	0.000661375	0.0194449	yes
ppa015976m	scaffold_3:20025235-20026951	OK	0.471025	14.8952	4.9829	-4.57883	4.67588e-06	0.000405771	yes
ppa016016m	scaffold_2:25887329-25889138	OK	203.341	33.6309	-2.59604	5.30195	1.14569e-07	1.52832e-05	yes
ppa016020m	scaffold_8:3277569-3278537	OK	0.900564	24.3268	4.75557	-4.35474	1.33226e-05	0.00096865	yes
ppa016021m	scaffold_7:10974741-10976565	OK	5.50718	33.6825	2.61261	-3.4981	0.000468578	0.0150964	yes
ppa016167m	scaffold_4:6779161-6779398	OK	441.191	63.1303	-2.805	4.45393	8.43113e-06	0.000680434	yes
ppa016174m	scaffold_3:4591558-4593828	OK	0	8.241	1.79769e+308	1.79769e+308	0.000356543	0.0122446	yes
ppa016242m	scaffold_7:12835969-12838298	OK	2.13717	12.1304	2.50486	-3.21635	0.00129832	0.0314186	yes
ppa016284m	scaffold_8:3292004-3292981	OK	0	163.799	1.79769e+308	1.79769e+308	8.13475e-06	0.000666513	yes
ppa016286m	scaffold_8:4646676-4649403	OK	1.25607	105.456	6.39159	-9.02746	0	0	yes
ppa016294m	scaffold_4:14741840-14743433	OK	0.721631	11.1719	3.95246	-5.00201	5.67357e-07	6.54122e-05	yes
ppa016348m	scaffold_6:233960-237669	OK	0.345041	5.20383	3.91473	-3.52853	0.000417875	0.0138243	yes
ppa016372m	scaffold_7:3413987-3415040	OK	0.487039	20.8515	5.41997	-3.61993	0.000294685	0.0104309	yes
ppa016417m	scaffold_4:8695947-8702926	OK	0.402981	4.70528	3.5455	-3.79072	0.00015021	0.00613806	yes
ppa016471m	scaffold_4:14556426-14556693	OK	92.7197	733.383	2.98362	-5.38823	7.11568e-08	1.00749e-05	yes
ppa016485m	scaffold_3:20055448-20055991	OK	27.2438	112.816	2.04997	-3.82529	0.000130618	0.00546193	yes
ppa016497m	scaffold_9:1060475-1062951	OK	1.40382	10.6999	2.93016	-3.07339	0.00211644	0.0438531	yes
ppa016544m	scaffold_4:13759015-13767484	OK	0.707125	3.52623	2.31809	-3.16567	0.00154725	0.0353743	yes
ppa016616m	scaffold_5:18137780-18138701	OK	0.894936	17.4157	4.28246	-3.88888	0.000100708	0.00461184	yes
ppa016650m	scaffold_6:21370697-21371369	OK	0	8.03803	1.79769e+308	1.79769e+308	0.00180705	0.0394691	yes
ppa016693m	scaffold_6:1388290-1389379	OK	20.872	3.30608	-2.65837	4.14356	3.41952e-05	0.00196422	yes
ppa016720m	scaffold_4:18266843-18273472	OK	1.68946	6.39776	1.92101	-3.10064	0.00193104	0.041448	yes
ppa016729m	scaffold_1:26037297-26037549	OK	53.4552	0	-1.79769e+308	-1.79769e+308	0.00249203	0.0486971	yes
ppa016753m	scaffold_8:3268250-3269246	OK	0.450282	126.375	8.13267	-5.50417	3.70913e-08	5.86952e-06	yes
ppa016810m	scaffold_2:19350613-19352314	OK	2.50921	10.4171	2.05365	-3.19305	0.0014078	0.0331244	yes
ppa016821m	scaffold_1:22962053-22966764	OK	5.99759	42.0661	2.8102	-5.34913	8.83763e-08	1.22973e-05	yes
ppa016927m	scaffold_2:15528192-15529039	OK	0	19.5746	1.79769e+308	1.79769e+308	0.000447726	0.0146118	yes
ppa016952m	scaffold_8:2336365-2336917	OK	0	21.0331	1.79769e+308	1.79769e+308	0.000418156	0.0138243	yes
ppa017002m	scaffold_7:15615814-15616615	OK	39.2155	3.1506	-3.63772	5.2993	1.16248e-07	1.538e-05	yes
ppa017020m	scaffold_8:17561470-17563590	OK	0.23786	18.2453	6.26127	-4.21109	2.54139e-05	0.00160865	yes
ppa017024m	scaffold_8:15335340-15335769	OK	0	319.569	1.79769e+308	1.79769e+308	2.23305e-05	0.00145337	yes
ppa017036m	scaffold_1:24297484-24298196	OK	0	11.1882	1.79769e+308	1.79769e+308	0.00187945	0.0405565	yes
ppa017079m	scaffold_4:14198198-14198876	OK	42.8327	7.38579	-2.53589	3.36268	0.000771907	0.0215933	yes
ppa017106m	scaffold_7:14297377-14297611	OK	18.0285	118.408	2.71542	-3.17393	0.00150391	0.034678	yes
ppa017146m	scaffold_2:10917691-10920733	OK	0.756834	23.2706	4.94239	-7.50488	6.15064e-14	3.9711e-11	yes
ppa017234m	scaffold_1:28788836-28789091	OK	3.4361	106.988	4.96054	-3.29689	0.000977623	0.0256076	yes
ppa017241m	scaffold_7:20066060-20067701	OK	0.74735	4.21767	2.49659	-3.06292	0.00219189	0.0449547	yes
ppa017250m	scaffold_6:23931209-23932139	OK	0	9.16617	1.79769e+308	1.79769e+308	0.00144465	0.0337523	yes
ppa017295m	scaffold_1:44234380-44235824	OK	0.929802	29.8555	5.00493	-4.60053	4.2141e-06	0.0003758	yes
ppa017322m	scaffold_1:29641132-29642851	OK	0.538313	20.1658	5.22732	-4.81953	1.43896e-06	0.000144262	yes
ppa017346m	scaffold_7:14716504-14718088	OK	0	19.9037	1.79769e+308	1.79769e+308	0.000272144	0.00978324	yes
ppa017373m	scaffold_1:9604227-9604884	OK	2.2849	34.8308	3.93016	-4.24498	2.18609e-05	0.00142857	yes
ppa017380m	scaffold_7:21594871-21595447	OK	38.1066	6.74153	-2.4989	3.748	0.000178249	0.00707675	yes
ppa017390m	scaffold_1:39205253-39208417	OK	24.881	3.58203	-2.79619	4.97505	6.52294e-07	7.31158e-05	yes
ppa017404m	scaffold_6:26327501-26328990	OK	23.8648	83.0792	1.7996	-3.3631	0.000770726	0.0215933	yes
ppa017449m	scaffold_4:3794421-3794640	OK	886.347	174.669	-2.34324	4.1992	2.67858e-05	0.00166525	yes
ppa017460m	scaffold_3:3520155-3521511	OK	1.39835	8.98009	2.683	-3.31628	0.000912242	0.0244187	yes
ppa017533m	scaffold_6:18224077-18224577	OK	32.0478	3.1183	-3.36139	3.5328	0.000411185	0.0137127	yes
ppa017540m	scaffold_4:8964660-8965893	OK	0.232454	6.1069	4.71542	-3.12476	0.00177953	0.0390264	yes
ppa017571m	scaffold_5:15274650-15276452	OK	0.733062	10.2237	3.80184	-4.09303	4.25777e-05	0.00234235	yes
ppa017614m	scaffold_3:17560355-17561714	OK	23.8033	76.721	1.68846	-3.48319	0.000495482	0.0156134	yes
ppa017621m	scaffold_4:6497031-6500936	OK	0.703808	15.1905	4.43184	-6.83869	7.99205e-12	3.22499e-09	yes
ppa017623m	scaffold_2:5018119-5023951	OK	8.18608	26.2067	1.67869	-3.40373	0.000664731	0.0194552	yes
ppa017632m	scaffold_7:20475058-20476856	OK	0.341747	6.48425	4.24594	-3.85299	0.000116682	0.00502232	yes
ppa017660m	scaffold_9:1934629-1935394	OK	0.382862	13.7836	5.16999	-3.44409	0.000572985	0.0171906	yes
ppa017761m	scaffold_5:10060831-10061530	OK	44.9095	1.6888	-4.73295	5.81501	6.0631e-09	1.19347e-06	yes
ppa017791m	scaffold_1:2170191-2171802	OK	19.6034	1.65864	-3.56303	4.25784	2.06416e-05	0.00137142	yes
ppa017809m	scaffold_1:46391409-46393852	OK	27.6821	1.85759	-3.89744	3.46852	0.000523332	0.0161204	yes
ppa017856m	scaffold_1:35143232-35148115	OK	0.211822	115.935	9.09625	-6.15424	7.54382e-10	1.99614e-07	yes
ppa017983m	scaffold_1:12506846-12511161	OK	5.19012	1.32316	-1.97178	3.22116	0.00127673	0.031146	yes
ppa018078m	scaffold_3:15908056-15910241	OK	0.135087	10.2525	6.24594	-4.20035	2.66506e-05	0.00166525	yes
ppa018082m	scaffold_2:9862109-9863835	OK	0.157701	5.67748	5.16999	-3.44409	0.000572985	0.0171906	yes
ppa018142m	scaffold_6:2365694-2366985	OK	2.27284	13.8219	2.60439	-3.03048	0.00244166	0.0480034	yes
ppa018201m	scaffold_4:8408182-8409381	OK	0	21.855	1.79769e+308	1.79769e+308	0.000196521	0.00755368	yes
ppa018224m	scaffold_2:18521988-18524322	OK	27.5509	80.5987	1.54866	-3.21863	0.00128806	0.031311	yes
ppa018292m	scaffold_1:26295835-26298932	OK	0	7.37395	1.79769e+308	1.79769e+308	6.30431e-05	0.00316124	yes
ppa018353m	scaffold_1:37498625-37498826	OK	662.595	117.221	-2.4989	3.98164	6.84414e-05	0.00336802	yes
ppa018371m	scaffold_2:1724336-1727752	OK	68.1854	11.3735	-2.58378	4.448	8.66722e-06	0.00068914	yes
ppa018399m	scaffold_2:23377979-23378540	OK	241.856	69.6623	-1.7957	3.68418	0.000229442	0.00853597	yes
ppa018401m	scaffold_5:13075354-13075843	OK	20.3476	2.19984	-3.20939	3.35765	0.000786083	0.0218945	yes
ppa018454m	scaffold_7:15053096-15054557	OK	1.0822	6.17944	2.51351	-3.27163	0.0010693	0.0271823	yes
ppa018509m	scaffold_2:9879289-9879556	OK	29.9096	4892.13	7.35371	-10.8912	0	0	yes
ppa018646m	scaffold_7:15495511-15496665	OK	0	4.73713	1.79769e+308	1.79769e+308	0.00203683	0.0428637	yes
ppa018667m	scaffold_1:46396982-46398158	OK	52.2661	6.28555	-3.05577	3.46622	0.000527828	0.0161971	yes
ppa018737m	scaffold_2:23598076-23598706	OK	164.365	759.913	2.20893	-4.47139	7.77141e-06	0.000639992	yes
ppa018804m	scaffold_2:15008652-15011872	OK	1.6595	28.719	4.11318	-5.75461	8.68409e-09	1.66869e-06	yes
ppa018972m	scaffold_2:955918-962128	OK	0.369435	2.94762	2.99616	-3.74711	0.000178881	0.00707675	yes
ppa018982m	scaffold_3:19249066-19251699	OK	0	42.3214	1.79769e+308	1.79769e+308	1.21354e-05	0.000898522	yes
ppa019033m	scaffold_4:15978321-15979866	OK	0	10.885	1.79769e+308	1.79769e+308	0.000140279	0.0057909	yes
ppa019082m	scaffold_5:15713177-15713993	OK	0	29.0971	1.79769e+308	1.79769e+308	8.13113e-05	0.00385583	yes
ppa019185m	scaffold_4:2470405-2472982	OK	0.633596	3.0825	2.28246	-3.01444	0.00257457	0.0499268	yes
ppa019191m	scaffold_7:17048277-17049889	OK	18.6346	390.214	4.38821	-8.41278	0	0	yes
ppa019192m	scaffold_1:34863859-34867559	OK	8.21123	1.68203	-2.28739	3.4024	0.000667979	0.019497	yes
ppa019193m	scaffold_6:21702752-21703217	OK	0	213.788	1.79769e+308	1.79769e+308	8.70978e-06	0.00068914	yes
ppa019212m	scaffold_5:11436287-11436917	OK	57.4558	4.74152	-3.59903	5.32054	1.0346e-07	1.39162e-05	yes
ppa019239m	scaffold_7:20646541-20650490	OK	35.2006	10.3598	-1.7646	3.57549	0.000349575	0.0121083	yes
ppa019285m	scaffold_5:2432683-2434893	OK	50.8619	12.2936	-2.04868	3.75684	0.000172075	0.00694365	yes
ppa019429m	scaffold_4:27191860-27195995	OK	0	3.92977	1.79769e+308	1.79769e+308	0.00117612	0.0292959	yes
ppa019588m	scaffold_5:9658076-9658704	OK	0.662907	73.5322	6.79343	-4.58289	4.58604e-06	0.000400125	yes
ppa019633m	scaffold_7:15040642-15042127	OK	0.167672	11.4204	6.08982	-4.09085	4.29799e-05	0.00235166	yes
ppa019875m	scaffold_8:17661992-17665269	OK	0.243802	3.87464	3.99028	-4.31629	1.58674e-05	0.00112332	yes
ppa019969m	scaffold_5:13598584-13601215	OK	52.9529	12.0426	-2.13656	4.2569	2.07286e-05	0.00137142	yes
ppa019972m	scaffold_5:5662612-5667405	OK	7.3879	2.2793	-1.69658	3.08345	0.00204618	0.0429486	yes
ppa020028m	scaffold_5:5431547-5434722	OK	88.3698	31.4483	-1.49057	3.10015	0.00193421	0.0414523	yes
ppa020060m	scaffold_8:5255015-5256071	OK	0	10.0718	1.79769e+308	1.79769e+308	0.000972649	0.0255693	yes
ppa020162m	scaffold_8:3274381-3275377	OK	0	96.3629	1.79769e+308	1.79769e+308	9.8679e-06	0.000776965	yes
ppa020189m	scaffold_2:16680307-16682098	OK	66.4271	9.33611	-2.83088	4.36862	1.25037e-05	0.000916682	yes
ppa020307m	scaffold_5:15288132-15290179	OK	2.35705	11.7539	2.31809	-3.16567	0.00154725	0.0353743	yes
ppa020321m	scaffold_1:33010619-33012039	OK	10.4658	1477.98	7.1418	-11.7661	0	0	yes
ppa020396m	scaffold_3:19913817-19914348	OK	34.8117	7.03012	-2.30795	3.36986	0.000752061	0.0212221	yes
ppa020413m	scaffold_7:20673502-20674225	OK	0	19.3285	1.79769e+308	1.79769e+308	0.000196521	0.00755368	yes
ppa020492m	scaffold_4:27199223-27202977	OK	0	8.04698	1.79769e+308	1.79769e+308	0.000418814	0.0138243	yes
ppa020494m	scaffold_3:16713773-16714529	OK	0.778208	53.3832	6.10009	-5.67251	1.40724e-08	2.58117e-06	yes
ppa020510m	scaffold_5:13866987-13867934	OK	172.011	26.8618	-2.67887	5.37459	7.67588e-08	1.07736e-05	yes
ppa020526m	scaffold_7:10943094-10943607	OK	12.5115	203.575	4.02423	-6.75374	1.44078e-11	5.40829e-09	yes
ppa020547m	scaffold_2:22439892-22440117	OK	5.12572	194.509	5.24594	-3.4975	0.000469638	0.0151004	yes
ppa020624m	scaffold_7:20865691-20867688	OK	0.783894	16.7803	4.41997	-4.82715	1.38501e-06	0.000140601	yes
ppa020634m	scaffold_1:40664092-40665852	OK	10.4775	31.717	1.59797	-3.04772	0.00230587	0.0464441	yes
ppa020679m	scaffold_1:25945100-25946707	OK	0.177658	19.8793	6.80603	-4.59166	4.39743e-06	0.000387863	yes
ppa020788m	scaffold_1:27686672-27688772	OK	2.21428	28.3681	3.67935	-4.91737	8.77136e-07	9.43856e-05	yes
ppa020798m	scaffold_1:43627828-43628683	OK	1.04774	30.2441	4.85131	-5.34008	9.29069e-08	1.27746e-05	yes
ppa020886m	scaffold_2:24875498-24875804	OK	18.3644	2219.71	6.91732	-10.1616	0	0	yes
ppa020933m	scaffold_3:19494964-19496866	OK	0.632476	3.56937	2.49659	-3.06292	0.00219189	0.0449547	yes
ppa020974m	scaffold_4:4472915-4473551	OK	30.2897	263.912	3.12316	-5.88745	3.92205e-09	8.22153e-07	yes
ppa021010m	scaffold_5:11458816-11459705	OK	66.1391	19.2411	-1.78131	3.35054	0.000806548	0.022178	yes
ppa021034m	scaffold_6:10438474-10439026	OK	118.501	37.8338	-1.64715	3.19407	0.0014028	0.0331032	yes
ppa021109m	scaffold_2:24888112-24888463	OK	1.45352	53.7433	5.20846	-3.47115	0.000518243	0.0160173	yes
ppa021197m	scaffold_5:10085520-10086243	OK	34.556	0	-1.79769e+308	-1.79769e+308	4.71476e-05	0.0025367	yes
ppa021204m	scaffold_1:26490137-26493274	OK	1.42559	6.9356	2.28246	-3.19954	0.00137646	0.0326727	yes
ppa021322m	scaffold_3:7628449-7628686	OK	272.5	50.5043	-2.43178	3.63803	0.000274736	0.00983262	yes
ppa021377m	scaffold_2:24944313-24944934	OK	63.8685	11.0258	-2.53423	4.29293	1.76331e-05	0.00123664	yes
ppa021425m	scaffold_4:10755273-10755519	OK	88.3613	362.599	2.03689	-3.44253	0.00057629	0.0172577	yes
ppa021506m	scaffold_5:12649800-12651659	OK	0	47.4981	1.79769e+308	1.79769e+308	1.02601e-05	0.000795603	yes
ppa021509m	scaffold_7:17045272-17046854	OK	8.62151	134.678	3.96543	-7.44831	9.4591e-14	5.73444e-11	yes
ppa021536m	scaffold_6:19806067-19809350	OK	0	6.82517	1.79769e+308	1.79769e+308	0.000640109	0.0189578	yes
ppa021577m	scaffold_4:11537275-11538773	OK	0.515077	6.01414	3.5455	-3.16845	0.00153252	0.0352371	yes
ppa021593m	scaffold_4:1424496-1425188	OK	1.55638	54.5178	5.13046	-4.72419	2.31035e-06	0.000220658	yes
ppa021603m	scaffold_7:21170707-21173436	OK	0.276433	3.0932	3.4841	-3.10871	0.00187907	0.0405565	yes
ppa021659m	scaffold_8:18308466-18316718	OK	0.275902	3.98212	3.85131	-5.16956	2.34644e-07	2.89114e-05	yes
ppa021766m	scaffold_3:14691445-14692198	OK	1.17369	13.3236	3.50486	-3.74298	0.000181852	0.0071418	yes
ppa021789m	scaffold_2:23675309-23678822	OK	10.8876	2.34674	-2.21396	4.01	6.07183e-05	0.00309041	yes
ppa021923m	scaffold_2:18901239-18904207	OK	16.9977	4.88653	-1.79846	3.27818	0.00104478	0.0268961	yes
ppa021964m	scaffold_7:18039224-18041826	OK	24.2124	74.9836	1.63083	-3.29648	0.000979058	0.0256076	yes
ppa021966m	scaffold_4:3200392-3201088	OK	9.44089	45.1652	2.25822	-3.37526	0.000737447	0.0209194	yes
ppa021982m	scaffold_1:35445452-35446586	OK	16.3977	2.92139	-2.48877	3.79665	0.000146665	0.00600845	yes
ppa022066m	scaffold_6:22625890-22626445	OK	102.19	8.93106	-3.51628	5.66914	1.43514e-08	2.60276e-06	yes
ppa022087m	scaffold_7:18020684-18022871	OK	1.93502	12.1337	2.64859	-3.76804	0.000164537	0.00665611	yes
ppa022171m	scaffold_7:14012817-14014606	OK	20.9159	5.32048	-1.97497	3.53879	0.000401973	0.0135454	yes
ppa022203m	scaffold_2:23180997-23185839	OK	5.81633	21.9638	1.91695	-3.55676	0.000375461	0.0127586	yes
ppa022211m	scaffold_8:16535459-16538634	OK	0	41.2434	1.79769e+308	1.79769e+308	8.24428e-06	0.00066919	yes
ppa022216m	scaffold_4:5002548-5004141	OK	1.49481	13.504	3.17536	-4.67224	2.97929e-06	0.000277981	yes
ppa022314m	scaffold_8:20897434-20902872	OK	24.2619	7.40618	-1.71189	3.32891	0.000871881	0.0236522	yes
ppa022337m	scaffold_1:11553214-11555170	OK	0.645008	4.81163	2.89914	-3.0375	0.00238548	0.0472525	yes
ppa022353m	scaffold_2:13860243-13861613	OK	141.245	43.1609	-1.7104	3.50131	0.000462972	0.0149756	yes
ppa022356m	scaffold_4:2643517-2644870	OK	3.83216	36.0143	3.23234	-5.50623	3.66592e-08	5.85857e-06	yes
ppa022398m	scaffold_6:24693170-24700678	OK	17.0671	4.06861	-2.06861	3.91368	9.09014e-05	0.00424057	yes
ppa022410m	scaffold_5:12765896-12766193	OK	236.493	15.054	-3.97358	5.50969	3.59467e-08	5.80216e-06	yes
ppa022431m	scaffold_6:20357869-20359208	OK	0.230954	34.1578	7.20846	-4.87079	1.11151e-06	0.000116499	yes
ppa022433m	scaffold_3:7630826-7631380	OK	1817.87	490.989	-1.88849	3.75541	0.000173055	0.00694847	yes
ppa022491m	scaffold_8:19889696-19893018	OK	1.5352	11.2712	2.87614	-4.31424	1.60155e-05	0.00112885	yes
ppa022545m	scaffold_2:23809355-23810528	OK	0	5.18426	1.79769e+308	1.79769e+308	0.00230919	0.0464441	yes
ppa022548m	scaffold_5:4556572-4562840	OK	47.8422	14.649	-1.70748	3.43564	0.000591147	0.0176698	yes
ppa022569m	scaffold_1:46781976-46784841	OK	0.527735	11.1257	4.39794	-4.80093	1.57927e-06	0.000157352	yes
ppa022619m	scaffold_8:18116840-18118176	OK	151.477	28.3204	-2.41919	4.95365	7.28334e-07	8.05208e-05	yes
ppa022647m	scaffold_5:3216916-3218464	OK	1.75794	19.9041	3.5011	-5.33914	9.33899e-08	1.27746e-05	yes
ppa022671m	scaffold_3:506026-506230	OK	357.522	41.745	-3.09836	4.04133	5.31496e-05	0.00277634	yes
ppa022680m	scaffold_6:11292242-11293091	OK	20.4796	3.56418	-2.52255	3.71477	0.000203391	0.00776105	yes
ppa022770m	scaffold_4:853918-855196	OK	0	17.5133	1.79769e+308	1.79769e+308	4.21923e-05	0.00233855	yes
ppa022777m	scaffold_7:19035288-19036994	OK	0	2.43746	1.79769e+308	1.79769e+308	0.00246451	0.048335	yes
ppa022793m	scaffold_6:2786737-2787258	OK	783.343	53.3912	-3.87497	6.92659	4.311e-12	1.83115e-09	yes
ppa022841m	scaffold_3:13754310-13756426	OK	0.748914	35.998	5.58698	-7.35516	1.90736e-13	1.06161e-10	yes
ppa022896m	scaffold_8:15921741-15924366	OK	4.31605	24.9505	2.53128	-4.1083	3.98589e-05	0.00225741	yes
ppa022943m	scaffold_4:1972543-1974342	OK	3.03373	15.9401	2.3935	-3.98925	6.62833e-05	0.0032718	yes
ppa022954m	scaffold_1:40844735-40845404	OK	1.84761	15.7303	3.08982	-3.66179	0.000250459	0.0092088	yes
ppa023144m	scaffold_8:17518665-17519844	OK	1.22594	13.8371	3.49659	-3.44699	0.000566863	0.0171023	yes
ppa023235m	scaffold_8:14266297-14267113	OK	91.9508	3.41487	-4.75096	7.17218	7.38076e-13	3.7229e-10	yes
ppa023265m	scaffold_8:1743434-1744832	OK	47.5562	222.721	2.22753	-4.58954	4.4422e-06	0.000389682	yes
ppa023338m	scaffold_1:41924071-41925010	OK	10.7391	546.846	5.67019	-9.17794	0	0	yes
ppa023464m	scaffold_7:16798885-16800040	OK	17.4393	89.309	2.35647	-3.88546	0.000102136	0.00461786	yes
ppa023477m	scaffold_7:8846311-8847909	OK	11.6318	35.9053	1.62612	-3.13124	0.00174069	0.0383	yes
ppa023491m	scaffold_4:2231494-2232202	OK	0	54.4232	1.79769e+308	1.79769e+308	6.51055e-05	0.00323344	yes
ppa023509m	scaffold_2:21047267-21050870	OK	1.95261	13.7217	2.81298	-4.02599	5.67351e-05	0.00291644	yes
ppa023537m	scaffold_2:24618845-24620556	OK	12.4601	38.1035	1.61261	-3.13548	0.00171576	0.0379371	yes
ppa023550m	scaffold_6:22685004-22685409	OK	20.2969	156.955	2.95101	-4.9417	7.74443e-07	8.44614e-05	yes
ppa023628m	scaffold_5:16460747-16463881	OK	13.6827	43.6558	1.67382	-3.0983	0.00194637	0.041611	yes
ppa023844m	scaffold_8:169922-172123	OK	0.641157	22.8747	5.15693	-5.70198	1.18421e-08	2.19704e-06	yes
ppa023882m	scaffold_6:5739317-5741348	OK	18.1254	4.40909	-2.03946	3.15086	0.00162793	0.0365966	yes
ppa023939m	scaffold_53:3838-4192	OK	0	81.8271	1.79769e+308	1.79769e+308	0.000117785	0.0050429	yes
ppa023958m	scaffold_7:17000673-17001438	OK	29.8632	119.955	2.00605	-4.00104	6.30643e-05	0.00316124	yes
ppa023993m	scaffold_4:17800796-17802832	OK	0.808929	4.28794	2.4062	-3.16103	0.00157213	0.03564	yes
ppa023995m	scaffold_3:20354726-20358254	OK	1.11347	13.1095	3.55747	-5.32401	1.01505e-07	1.3768e-05	yes
ppa024078m	scaffold_2:15135772-15136391	OK	0	73.4746	1.79769e+308	1.79769e+308	6.10769e-05	0.00309041	yes
ppa024087m	scaffold_1:27488461-27489617	OK	0.265169	21.4152	6.33558	-4.26315	2.01569e-05	0.00135001	yes
ppa024124m	scaffold_3:19817719-19819974	OK	2.87341	25.6288	3.15693	-4.86294	1.15657e-06	0.000119464	yes
ppa024244m	scaffold_3:20409065-20410948	OK	0	11.2209	1.79769e+308	1.79769e+308	0.000972649	0.0255693	yes
ppa024249m	scaffold_5:2082827-2086675	OK	58.166	16.783	-1.79317	3.72341	0.000196552	0.00755368	yes
ppa024312m	scaffold_5:13111613-13114383	OK	28.251	144.598	2.35567	-4.67223	2.97941e-06	0.000277981	yes
ppa024407m	scaffold_7:17903981-17904498	OK	0	32.3746	1.79769e+308	1.79769e+308	0.000479313	0.0153504	yes
ppa024441m	scaffold_1:36044941-36046420	OK	3.74418	59.0012	3.97802	-6.80979	9.7744e-12	3.7564e-09	yes
ppa024470m	scaffold_4:13997418-13998445	OK	287.289	95.5606	-1.58802	3.23694	0.00120817	0.0299096	yes
ppa024598m	scaffold_7:20917860-20920029	OK	0.765152	5.10518	2.73814	-3.6841	0.000229515	0.00853597	yes
ppa024664m	scaffold_6:900753-904079	OK	2.55693	16.7936	2.71542	-3.17393	0.00150391	0.034678	yes
ppa024670m	scaffold_5:14269546-14271250	OK	1.04814	7.45281	2.82995	-3.75304	0.000174702	0.00699719	yes
ppa024678m	scaffold_6:22785424-22787252	OK	30.4037	9.54299	-1.67173	3.04798	0.00230383	0.0464441	yes
ppa024735m	scaffold_6:261929-264397	OK	1.17756	10.0829	3.09804	-3.88851	0.00010086	0.00461184	yes
ppa024785m	scaffold_1:32416343-32417039	OK	0.954596	10.2172	3.41997	-3.04636	0.00231631	0.0464441	yes
ppa024820m	scaffold_5:1808141-1810985	OK	0.405643	4.34167	3.41997	-3.04636	0.00231631	0.0464441	yes
ppa024840m	scaffold_3:4903353-4906901	OK	0.24394	3.323	3.76789	-3.3852	0.000711275	0.0203797	yes
ppa024886m	scaffold_4:6230013-6232915	OK	77.4225	24.7061	-1.64789	3.18326	0.00145625	0.0339181	yes
ppa024923m	scaffold_7:8492905-8493645	OK	1.85699	34.9984	4.23625	-5.23937	1.61127e-07	2.04784e-05	yes
ppa024950m	scaffold_7:4215491-4216128	OK	218.882	25.2593	-3.11527	5.90357	3.55728e-09	7.65573e-07	yes
ppa024968m	scaffold_4:364319-364754	OK	0.929774	45.2343	5.60439	-3.74968	0.00017706	0.00705662	yes
ppa025024m	scaffold_5:17389138-17389423	OK	299.717	89.176	-1.74887	3.15738	0.00159195	0.0360265	yes
ppa025073m	scaffold_1:45057321-45058701	OK	0.456607	6.76796	3.8897	-3.87245	0.000107745	0.00477778	yes
ppa025137m	scaffold_2:22436744-22436969	OK	10.2514	1231.89	6.9089	-6.44635	1.14573e-10	3.65766e-08	yes
ppa025148m	scaffold_4:10799034-10799794	OK	0	35.2554	1.79769e+308	1.79769e+308	0.000280109	0.0100027	yes
ppa025250m	scaffold_7:9658663-9660519	OK	0	11.4739	1.79769e+308	1.79769e+308	0.000692021	0.0200898	yes
ppa025269m	scaffold_5:8749474-8750263	OK	107.209	304.732	1.50711	-3.1338	0.00172557	0.0381018	yes
ppa025313m	scaffold_2:26268471-26270388	OK	0	6.24572	1.79769e+308	1.79769e+308	0.000815481	0.0222343	yes
ppa025333m	scaffold_4:620042-620402	OK	1.37202	46.7249	5.08982	-3.38773	0.000704744	0.0202768	yes
ppa025484m	scaffold_1:3329902-3333451	OK	12.0722	2.79123	-2.11271	3.58977	0.000330972	0.0115383	yes
ppa025504m	scaffold_1:13876490-13877288	OK	0	10.0273	1.79769e+308	1.79769e+308	0.000665342	0.0194552	yes
ppa025628m	scaffold_2:9424658-9425180	OK	172.231	20.3729	-3.07962	5.54526	2.93522e-08	4.93514e-06	yes
ppa025672m	scaffold_1:8471295-8473076	OK	1.81583	13.1251	2.85362	-3.85604	0.000115239	0.0049905	yes
ppa025707m	scaffold_1:35969865-35971616	OK	1.55644	7.06738	2.18293	-3.04679	0.00231301	0.0464441	yes
ppa025722m	scaffold_3:10865555-10866632	OK	4.12055	34.0796	3.048	-4.27952	1.87296e-05	0.00128644	yes
ppa025728m	scaffold_1:27072483-27073240	OK	0	11.6105	1.79769e+308	1.79769e+308	0.000815481	0.0222343	yes
ppa025838m	scaffold_2:16684169-16684942	OK	149.644	11.9911	-3.6415	6.22285	4.88216e-10	1.38251e-07	yes
ppa025857m	scaffold_5:17181675-17182640	OK	3.43653	550.612	7.32394	-9.95227	0	0	yes
ppa025866m	scaffold_1:22592809-22593969	OK	7.88764	34.8318	2.14274	-3.7131	0.000204734	0.00779388	yes
ppa025908m	scaffold_7:20683385-20684922	OK	0.693424	50.0975	6.17486	-7.73224	1.06581e-14	7.81968e-12	yes
ppa025990m	scaffold_6:5283363-5285449	OK	1.70837	8.46246	2.30846	-3.39142	0.000695309	0.020149	yes
ppa025994m	scaffold_1:3241202-3241877	OK	0.912036	19.0797	4.3868	-3.99147	6.56644e-05	0.00325119	yes
ppa026048m	scaffold_8:2023463-2024117	OK	0	10.6816	1.79769e+308	1.79769e+308	0.0010676	0.0271823	yes
ppa026075m	scaffold_1:719152-721715	OK	6.20109	40.5907	2.71056	-4.04348	5.26641e-05	0.00275991	yes
ppa026090m	scaffold_5:6509442-6511092	OK	11.7346	2.45704	-2.25578	3.60739	0.000309289	0.0109239	yes
ppa026144m	scaffold_1:26082374-26084974	OK	0	14.5324	1.79769e+308	1.79769e+308	1.39069e-05	0.0010066	yes
ppa026219m	scaffold_1:22611555-22612314	OK	0	60.673	1.79769e+308	1.79769e+308	5.40693e-05	0.00281527	yes
ppa026263m	scaffold_7:10751773-10756921	OK	0.107502	2.92883	4.76789	-3.16161	0.001569	0.0356192	yes
ppa026336m	scaffold_7:21605715-21607896	OK	38.3279	7.03655	-2.44546	3.51396	0.000441486	0.0145133	yes
ppa026350m	scaffold_4:20823254-20827999	OK	2.9104	43.2332	3.89285	-6.33292	2.40563e-10	7.32627e-08	yes
ppa026397m	scaffold_1:28289619-28293436	OK	0	2.43636	1.79769e+308	1.79769e+308	0.000513882	0.0159511	yes
ppa026514m	scaffold_3:611906-612413	OK	65.9229	16.5533	-1.99366	3.37364	0.000741812	0.0210063	yes
ppa026587m	scaffold_1:1502939-1503935	OK	1.76051	16.5591	3.23355	-3.42576	0.000613078	0.0182241	yes
ppa026593m	scaffold_1:35877406-35879806	OK	1.17371	9.517	3.01943	-4.63402	3.5864e-06	0.00032891	yes
ppa026667m	scaffold_8:7121653-7123480	OK	116.578	25.2757	-2.20547	4.08407	4.42541e-05	0.00240507	yes
ppa026701m	scaffold_4:16168223-16169167	OK	11.7368	69.0914	2.55747	-4.28268	1.84652e-05	0.00127917	yes
ppa026727m	scaffold_1:29494706-29495195	OK	551.27	64.8954	-3.08657	6.14363	8.06561e-10	2.09979e-07	yes
ppa026778m	scaffold_1:30710971-30715376	OK	0.529362	5.40832	3.35285	-4.00888	6.10076e-05	0.00309041	yes
ppa026831m	scaffold_3:13803399-13805785	OK	0.977416	6.18177	2.66098	-3.10351	0.0019124	0.0411574	yes
ppa026878m	scaffold_6:6578674-6579707	OK	1.49153	15.9641	3.41997	-3.04636	0.00231631	0.0464441	yes
ppa026926m	scaffold_1:8530431-8531975	OK	108.617	38.4043	-1.49991	3.09276	0.00198305	0.0421163	yes
ppa026987m	scaffold_3:3398998-3407918	OK	0.150624	2.28796	3.92504	-4.23891	2.24609e-05	0.00145599	yes
ppa027001m	scaffold_1:23057979-23059985	OK	1.71485	147.252	6.42406	-8.04633	8.88178e-16	8.43299e-13	yes
ppa027089m	scaffold_1:26697324-26699456	OK	1.13345	11.3962	3.32977	-4.40555	1.05517e-05	0.000803372	yes
ppa027123m	scaffold_8:14235392-14236670	OK	0	12.2593	1.79769e+308	1.79769e+308	0.000100047	0.00461184	yes
ppa027145m	scaffold_4:1875483-1880056	OK	16.9163	5.10022	-1.72978	3.20448	0.00135308	0.0323557	yes
ppa027151m	scaffold_4:14841054-14845727	OK	6.81612	1.91007	-1.83532	3.30767	0.000940752	0.0249794	yes
ppa027222m	scaffold_6:13468906-13471200	OK	1.06826	36.3802	5.08982	-3.38773	0.000704744	0.0202768	yes
ppa1027131m	scaffold_5:18239183-18240451	OK	0.894936	53.5534	5.90305	-5.48126	4.22318e-08	6.37069e-06	yes
ppa1027138m	scaffold_6:26588869-26589472	OK	548.532	140.111	-1.96901	4.05696	4.97155e-05	0.00263101	yes
ppa1027162m	scaffold_6:13471443-13472810	OK	0.822911	321.884	8.61159	-5.82871	5.58579e-09	1.11309e-06	yes
ppa1027169m	scaffold_7:13065180-13066398	OK	8.89653	0	-1.79769e+308	-1.79769e+308	0.00025473	0.00932334	yes
ppa1027191m	scaffold_8:15824756-15825242	OK	0.507755	40.0802	6.30261	-3.48815	0.000486373	0.0154538	yes
ppb004328m	scaffold_5:8898114-8902709	OK	4.04967	14.7007	1.86001	-3.19322	0.00140696	0.0331244	yes
ppb006257m	scaffold_6:28250957-28253150	OK	31.3326	234.177	2.90186	-5.8751	4.22583e-09	8.74476e-07	yes
ppb007280m	scaffold_2:19228011-19231052	OK	0	17.1168	1.79769e+308	1.79769e+308	0.000104107	0.00465483	yes
ppb009349m	scaffold_6:24516638-24517546	OK	148.103	50.5447	-1.55096	3.2113	0.00132136	0.0318805	yes
ppb011659m	scaffold_2:26197694-26198028	OK	40.8681	6.36245	-2.68332	3.11	0.00187089	0.0405344	yes
ppb012876m	scaffold_2:26525004-26525847	OK	0.672257	61.1599	6.50743	-6.06432	1.32515e-09	3.19243e-07	yes
ppb018456m	scaffold_3:20639472-20639828	OK	1611.07	324.103	-2.3135	4.38935	1.13689e-05	0.000845648	yes
ppb020591m	scaffold_5:4063729-4065532	OK	0.537307	28.9505	5.7517	-7.1917	6.39933e-13	3.33198e-10	yes
ppb021022m	scaffold_5:4046472-4048275	OK	0.268654	18.8865	6.13546	-5.70673	1.15166e-08	2.1615e-06	yes
ppb021676m	scaffold_3:17483423-17483784	OK	0	67.5791	1.79769e+308	1.79769e+308	0.000972649	0.0255693	yes
ppb021781m	scaffold_7:9663519-9663780	OK	685.095	121.485	-2.49553	4.60811	4.0634e-06	0.00036641	yes

## Sheet: T3->D7
gene	locus	status	value_1	value_2	log2(fold_change)	test_stat	p_value	q_value	significant
ppa000001m	scaffold_3:2276244-2312534	OK	2.10232	0.492084	-2.09501	2.89197	0.00382829	0.0466925	yes
ppa000011m	scaffold_3:20765850-20778236	OK	0.385167	4.37461	3.5056	-4.58501	4.53963e-06	0.000216282	yes
ppa000015m	scaffold_3:4806360-4823952	OK	2.45462	0.517284	-2.24647	2.88023	0.00397382	0.0477337	yes
ppa000037m	scaffold_2:25863998-25874720	OK	9.16686	67.3607	2.87741	-4.06942	4.713e-05	0.0015397	yes
ppa000059m	scaffold_2:24020361-24034665	OK	7.48812	1.71876	-2.12323	3.02746	0.00246617	0.0336073	yes
ppa000107m	scaffold_1:1356286-1365118	OK	8.73288	44.2417	2.34088	-3.47942	0.000502497	0.0103042	yes
ppa000182m	scaffold_8:21256058-21262798	OK	5.18921	42.8509	3.04574	-4.49416	6.98439e-06	0.000309329	yes
ppa000215m	scaffold_1:23972981-23978461	OK	6.25881	1.24395	-2.33096	3.09003	0.00200133	0.0288573	yes
ppa000217m	scaffold_3:2789009-2794827	OK	0.216029	5.82729	4.75353	-5.27219	1.34804e-07	1.10308e-05	yes
ppa000233m	scaffold_6:9045420-9052568	OK	2.39504	0.169035	-3.82466	3.94273	8.05607e-05	0.00239508	yes
ppa000256m	scaffold_1:38237816-38244679	OK	0.601452	8.26795	3.78101	-4.7282	2.26524e-06	0.000120888	yes
ppa000356m	scaffold_3:20083578-20088589	OK	2.68101	12.7622	2.25103	-3.2075	0.00133894	0.0212058	yes
ppa000357m	scaffold_5:17784561-17796466	OK	3.92667	17.4116	2.14867	-3.15749	0.00159134	0.0241997	yes
ppa000363m	scaffold_1:32396174-32401251	OK	0.112344	4.54567	5.33849	-4.64663	3.37401e-06	0.000170526	yes
ppa000377m	scaffold_6:13081941-13093001	OK	5.25531	0.770434	-2.77003	3.42823	0.000607523	0.0120273	yes
ppa000438m	scaffold_2:24928297-24931909	OK	65.5449	6.16517	-3.41027	4.96284	6.94692e-07	4.45433e-05	yes
ppa000511m	scaffold_2:18869663-18873987	OK	4.23039	177.565	5.39141	-7.07674	1.47593e-12	5.28383e-10	yes
ppa000573m	scaffold_6:2957673-2961231	OK	0.436964	4.72771	3.43556	-3.95645	7.6072e-05	0.00230132	yes
ppa000588m	scaffold_5:5198366-5202583	OK	8.41032	1.10748	-2.92489	3.74688	0.000179049	0.00459906	yes
ppa000618m	scaffold_7:22302003-22306690	OK	0.331222	30.5837	6.52882	-7.4282	1.10134e-13	5.11499e-11	yes
ppa000641m	scaffold_8:19099966-19104390	OK	0	21.8143	1.79769e+308	1.79769e+308	0.000747342	0.0142376	yes
ppa000656m	scaffold_4:16699897-16707440	OK	3.44376	28.0223	3.02452	-4.30831	1.64508e-05	0.000652864	yes
ppa000716m	scaffold_8:302822-308439	OK	0.577376	6.25641	3.43775	-4.11012	3.95458e-05	0.00134299	yes
ppa000726m	scaffold_8:19029630-19032987	OK	0.0651818	3.17838	5.60768	-3.59759	0.000321178	0.00731979	yes
ppa000791m	scaffold_1:33326972-33331100	OK	0.133689	3.53687	4.72551	-4.06358	4.83255e-05	0.00157003	yes
ppa000802m	scaffold_7:7509052-7515515	OK	0.770678	4.57708	2.57023	-3.0633	0.00218912	0.0309939	yes
ppa000820m	scaffold_1:37285825-37293677	OK	6.10667	55.3674	3.18058	-4.65812	3.19115e-06	0.000164182	yes
ppa000853m	scaffold_5:13009071-13015557	OK	2.14491	9.97799	2.21783	-2.99436	0.00275022	0.0361481	yes
ppa000927m	scaffold_5:2065545-2079300	OK	7.50454	45.4045	2.597	-3.86886	0.000109347	0.00314743	yes
ppa000945m	scaffold_3:6343638-6348414	OK	0.0678468	7.10939	6.7113	-4.35531	1.32878e-05	0.000543663	yes
ppa000958m	scaffold_1:27568402-27573617	OK	0.375151	7.16153	4.25472	-4.74957	2.03848e-06	0.000110503	yes
ppa000977m	scaffold_1:37544313-37551386	OK	49.1962	370.059	2.91114	-3.61537	0.000299917	0.00694578	yes
ppa001098m	scaffold_4:5302706-5306351	OK	7.35768	33.2465	2.17588	-3.24939	0.00115654	0.0190671	yes
ppa001114m	scaffold_7:18791197-18796815	OK	7.18126	0.62087	-3.53187	3.21005	0.0013271	0.0211745	yes
ppa001117m	scaffold_6:183013-190753	OK	3.32676	15.0385	2.17647	-3.03874	0.00237572	0.0326856	yes
ppa001118m	scaffold_1:5340530-5350601	OK	10.4598	1.79505	-2.54276	3.33816	0.000843353	0.015191	yes
ppa001152m	scaffold_4:6089791-6095693	OK	1.05362	6.3453	2.59034	-3.23915	0.00119887	0.0196018	yes
ppa001192m	scaffold_1:40290560-40293220	OK	2.02698	12.5336	2.6284	-3.49366	0.000476439	0.00988784	yes
ppa001206m	scaffold_1:34584684-34590550	OK	6.91369	38.1995	2.46603	-3.65536	0.00025682	0.00611246	yes
ppa001216m	scaffold_6:26689488-26693471	OK	0.150004	3.19035	4.41064	-3.76655	0.000165517	0.00429643	yes
ppa001233m	scaffold_3:2333053-2339142	OK	0.0784905	5.29312	6.07546	-3.91895	8.89353e-05	0.00261242	yes
ppa001241m	scaffold_7:20956001-20961542	OK	3.5368	0.170669	-4.37318	3.78973	0.000150809	0.0039747	yes
ppa001301m	scaffold_1:7102375-7105359	OK	2.76241	13.7566	2.31612	-3.17697	0.00148824	0.0229363	yes
ppa001308m	scaffold_8:16420048-16424613	OK	0.0840212	5.0559	5.91107	-3.80593	0.000141271	0.00378722	yes
ppa001316m	scaffold_2:10035973-10041190	OK	0.0561563	7.28266	7.01887	-3.77536	0.000159779	0.00418542	yes
ppa001321m	scaffold_5:11483626-11488683	OK	9.9523	0.787526	-3.65963	4.42393	9.69208e-06	0.000412699	yes
ppa001379m	scaffold_1:43157949-43165565	OK	3.16895	15.1058	2.25303	-3.10614	0.00189549	0.0275568	yes
ppa001412m	scaffold_7:19628070-19633598	OK	7.22847	73.1193	3.33849	-4.8719	1.1053e-06	6.59498e-05	yes
ppa001417m	scaffold_1:11224986-11227907	OK	0.569874	8.53068	3.90395	-4.55789	5.16709e-06	0.000240627	yes
ppa001480m	scaffold_6:6918400-6928692	OK	14.4027	66.3739	2.20428	-3.09583	0.00196262	0.0284605	yes
ppa001482m	scaffold_1:21341101-21343940	OK	0.618966	4.03648	2.70517	-3.03492	0.00240596	0.0329698	yes
ppa001571m	scaffold_7:21545312-21550707	OK	1.99221	13.8105	2.79333	-3.67251	0.000240184	0.00576443	yes
ppa001576m	scaffold_1:35880682-35883082	OK	2.44832	0.188155	-3.7018	3.15805	0.0015883	0.0241831	yes
ppa001579m	scaffold_1:24579505-24582873	OK	1.99493	39.6066	4.31133	-5.71106	1.12274e-08	1.31246e-06	yes
ppa001598m	scaffold_2:25433594-25439529	OK	3.70216	28.6201	2.95059	-4.2373	2.26221e-05	0.000848775	yes
ppa001631m	scaffold_2:10083585-10087030	OK	2.27763	21.7581	3.25594	-4.37292	1.22595e-05	0.000505199	yes
ppa001634m	scaffold_2:10103690-10107227	OK	6.3258	90.5071	3.83871	-5.47159	4.46025e-08	4.18824e-06	yes
ppa001656m	scaffold_8:21719593-21723317	OK	1.11091	8.25993	2.89439	-3.54087	0.000398813	0.00862038	yes
ppa001675m	scaffold_1:41258573-41262783	OK	36.1045	148.295	2.03822	-2.97622	0.00291829	0.0378474	yes
ppa001691m	scaffold_1:3033321-3041315	OK	0.238004	7.98393	5.06804	-5.20079	1.98447e-07	1.5156e-05	yes
ppa001698m	scaffold_1:24750066-24755835	OK	6.36844	55.6774	3.12808	-4.57186	4.83423e-06	0.000228218	yes
ppa001704m	scaffold_5:12974625-12978142	OK	9.54672	48.1212	2.3336	-3.49895	0.000467096	0.0097174	yes
ppa001718m	scaffold_1:9201980-9206434	OK	2.42028	41.4747	4.09899	-5.5472	2.90278e-08	2.91704e-06	yes
ppa001770m	scaffold_1:36096173-36098477	OK	0.948239	24.8897	4.71415	-5.82742	5.62893e-09	7.32785e-07	yes
ppa001782m	scaffold_7:21599360-21603295	OK	3.23658	21.9942	2.76458	-3.85975	0.000113505	0.00323462	yes
ppa001785m	scaffold_5:4489473-4495684	OK	32.9909	5.20031	-2.6654	3.83762	0.000124235	0.00345446	yes
ppa001824m	scaffold_4:11846953-11850216	OK	0	4.17362	1.79769e+308	1.79769e+308	0.00415018	0.0492622	yes
ppa001828m	scaffold_7:15491241-15493523	OK	1.62907	11.3339	2.79852	-3.57026	0.000356623	0.00786677	yes
ppa001830m	scaffold_3:1040202-1046444	OK	5.87304	49.534	3.07624	-4.50752	6.55909e-06	0.000293519	yes
ppa001838m	scaffold_5:12434062-12438170	OK	16.9064	3.18911	-2.40634	3.28661	0.001014	0.0174479	yes
ppa001867m	scaffold_1:2356815-2361042	OK	0.978506	8.91013	3.18679	-3.84223	0.000121922	0.00340114	yes
ppa001878m	scaffold_2:21633040-21635528	OK	20.9244	178.554	3.0931	-4.41968	9.8846e-06	0.0004194	yes
ppa001880m	scaffold_15:36693-46721	OK	0.183699	3.8117	4.37502	-3.73313	0.000189115	0.00481444	yes
ppa001882m	scaffold_7:12710489-12716675	OK	1.53046	31.0509	4.3426	-5.6639	1.47967e-08	1.65109e-06	yes
ppa001895m	scaffold_1:31161234-31165603	OK	24.4028	6.03655	-2.01525	2.94948	0.00318314	0.0406684	yes
ppa001918m	scaffold_2:4277530-4285391	OK	0.393927	4.08693	3.37502	-3.52296	0.000426756	0.00903124	yes
ppa001951m	scaffold_2:17468812-17471026	OK	2.17953	0.205566	-3.40634	2.88588	0.00390319	0.0473327	yes
ppa001952m	scaffold_6:3200586-3203865	OK	0.674691	10.9997	4.02709	-4.71611	2.40401e-06	0.000127501	yes
ppa001971m	scaffold_5:12217153-12220900	OK	0.45693	5.7835	3.6619	-4.01742	5.88396e-05	0.00183836	yes
ppa001978m	scaffold_5:12242613-12246437	OK	4.48359	26.4942	2.56295	-3.62238	0.00029191	0.00682473	yes
ppa001989m	scaffold_2:25020026-25022810	OK	47.5535	1.63811	-4.85945	6.30509	2.88019e-10	5.32184e-08	yes
ppa002048m	scaffold_1:41359110-41362056	OK	1.21236	12.0539	3.31362	-4.10357	4.06826e-05	0.00137346	yes
ppa002081m	scaffold_5:11133596-11136789	OK	0.101493	5.15959	5.6678	-3.63883	0.000273876	0.00646469	yes
ppa002085m	scaffold_3:20472916-20475431	OK	4.58955	19.2407	2.06774	-2.92995	0.00339021	0.0426481	yes
ppa002126m	scaffold_3:19241078-19244334	OK	0.185929	84.2966	8.82458	-7.74341	9.76996e-15	6.45719e-12	yes
ppa002149m	scaffold_2:19498249-19501881	OK	13.1166	0.214866	-5.9318	5.29282	1.20443e-07	1.0047e-05	yes
ppa002158m	scaffold_7:13084446-13088827	OK	10.0515	59.9943	2.57741	-3.77671	0.000158911	0.00416904	yes
ppa002172m	scaffold_2:22527142-22530161	OK	0.0519379	11.9894	7.85075	-3.69668	0.000218434	0.00538027	yes
ppa002186m	scaffold_3:15402281-15408390	OK	2.8974	15.4855	2.41809	-3.30112	0.000962995	0.0167831	yes
ppa002187m	scaffold_2:25330591-25333550	OK	26.0594	4.4977	-2.53454	3.58678	0.000334791	0.00750344	yes
ppa002188m	scaffold_2:26194160-26197660	OK	26.308	5.07046	-2.37532	3.3727	0.000744353	0.014228	yes
ppa002298m	scaffold_6:26364560-26367911	OK	90.1661	18.7312	-2.26714	3.42448	0.000615979	0.0121666	yes
ppa002328m	scaffold_2:20819343-20822733	OK	10.296	71.3174	2.79217	-3.36565	0.000763635	0.0143885	yes
ppa002342m	scaffold_6:23214622-23216724	OK	0.524578	4.29951	3.03494	-3.25833	0.00112071	0.0187885	yes
ppa002363m	scaffold_1:2034002-2038514	OK	4.35154	221.807	5.67163	-7.38844	1.48548e-13	6.71749e-11	yes
ppa002373m	scaffold_2:24422691-24426108	OK	38.9059	7.36725	-2.40079	3.52716	0.000420045	0.00896653	yes
ppa002377m	scaffold_1:915495-919116	OK	0.101753	14.2515	7.1299	-4.64032	3.47877e-06	0.000175306	yes
ppa002396m	scaffold_7:1676290-1688150	OK	34.1578	140.73	2.04264	-3.00756	0.00263358	0.0351908	yes
ppa002446m	scaffold_1:10881086-10884896	OK	14.2305	52.7862	1.89117	-2.88232	0.00394758	0.0475059	yes
ppa002448m	scaffold_7:22375422-22381738	OK	2.03491	9.85218	2.27548	-2.93418	0.00334429	0.0421321	yes
ppa002469m	scaffold_8:9159459-9172313	OK	31.9075	5.85367	-2.44648	3.53946	0.000400946	0.0086556	yes
ppa002511m	scaffold_3:20253760-20256159	OK	0.216917	3.15067	3.86044	-3.25578	0.0011308	0.0188706	yes
ppa002524m	scaffold_5:12521199-12523964	OK	1.00065	10.843	3.43775	-4.11012	3.95458e-05	0.00134299	yes
ppa002528m	scaffold_1:30012156-30015123	OK	9.92892	42.3489	2.09262	-3.12034	0.00180641	0.0265537	yes
ppa002531m	scaffold_10:435451-441301	OK	2.30768	23.6329	3.35628	-4.58483	4.54364e-06	0.000216282	yes
ppa002538m	scaffold_1:45972969-45978837	OK	0.0537318	39.8583	9.53489	-4.50062	6.77545e-06	0.000301115	yes
ppa002544m	scaffold_1:45982605-45988382	OK	0.0559668	22.8194	8.67147	-4.09177	4.28091e-05	0.00142841	yes
ppa002568m	scaffold_8:13138068-13144106	OK	7.29612	38.8865	2.41407	-3.55903	0.000372226	0.00816901	yes
ppa002574m	scaffold_3:21787412-21793863	OK	28.9132	6.76975	-2.09456	3.02819	0.0024602	0.0335525	yes
ppa002595m	scaffold_7:22294782-22296751	OK	6.76929	0.936403	-2.8538	3.30635	0.000945198	0.0165232	yes
ppa002635m	scaffold_4:630429-634638	OK	0.450265	4.67143	3.37502	-3.52296	0.000426756	0.00903124	yes
ppa002638m	scaffold_2:17821278-17826630	OK	1.21979	7.06575	2.53422	-3.06128	0.00220391	0.0311447	yes
ppa002642m	scaffold_6:16252412-16256574	OK	3.53552	30.291	3.09889	-4.2313	2.32343e-05	0.000867952	yes
ppa002700m	scaffold_2:1220842-1227605	OK	0.115237	11.3579	6.62294	-4.29485	1.7481e-05	0.00068427	yes
ppa002716m	scaffold_1:22392584-22394510	OK	0.231277	8.5181	5.20284	-4.51739	6.26078e-06	0.000282376	yes
ppa002732m	scaffold_2:24263488-24267710	OK	10.2142	61.1517	2.58182	-3.79105	0.00015001	0.00395972	yes
ppa002769m	scaffold_3:13358911-13363070	OK	4.06877	84.8395	4.38207	-6.07098	1.27133e-09	1.98605e-07	yes
ppa002770m	scaffold_2:14321298-14325174	OK	3.00489	53.6381	4.15788	-5.60867	2.03891e-08	2.20357e-06	yes
ppa002786m	scaffold_5:14204986-14206985	OK	6.54522	32.5716	2.3151	-3.34378	0.000826458	0.0149757	yes
ppa002804m	scaffold_4:8569748-8572300	OK	0.339234	3.60748	3.41064	-3.56443	0.000364646	0.00802314	yes
ppa002848m	scaffold_8:2596791-2600931	OK	11.0036	65.9186	2.58271	-3.83635	0.000124876	0.00345992	yes
ppa002888m	scaffold_6:20996759-20999188	OK	2.74087	25.3452	3.20901	-4.26413	2.00684e-05	0.000769767	yes
ppa002893m	scaffold_2:14283334-14290769	OK	0.341516	9.64651	4.81998	-5.04919	4.43687e-07	3.0017e-05	yes
ppa002898m	scaffold_6:11968322-11970611	OK	8.96774	41.1518	2.19814	-3.24548	0.00117251	0.0192439	yes
ppa002903m	scaffold_2:14390602-14394333	OK	3.09399	73.1563	4.56344	-6.09301	1.10807e-09	1.79633e-07	yes
ppa002925m	scaffold_6:2636705-2641933	OK	45.3179	11.3557	-1.99666	3.0205	0.00252354	0.0341723	yes
ppa002946m	scaffold_6:5844103-5846700	OK	1.34169	16.2398	3.59741	-4.48383	7.33136e-06	0.000323031	yes
ppa002981m	scaffold_2:21165901-21170553	OK	24.8307	5.21511	-2.25135	3.15438	0.00160839	0.0243727	yes
ppa002984m	scaffold_1:26443804-26448615	OK	7.26751	107.947	3.89271	-5.5091	3.60679e-08	3.46252e-06	yes
ppa003017m	scaffold_6:20543629-20546680	OK	129.262	24.0031	-2.429	3.62821	0.000285394	0.00669973	yes
ppa003047m	scaffold_2:25786425-25789558	OK	48.9543	204.175	2.0603	-2.99858	0.00271245	0.0358828	yes
ppa003058m	scaffold_2:14106854-14111995	OK	5.38851	0.508226	-3.40634	3.58351	0.000339003	0.00755568	yes
ppa003065m	scaffold_1:21693379-21695571	OK	0.368759	3.69828	3.32611	-3.25228	0.00114483	0.0189545	yes
ppa003071m	scaffold_8:9666006-9672849	OK	23.7235	4.7185	-2.32992	3.22862	0.00124388	0.0200274	yes
ppa003136m	scaffold_1:40874724-40878820	OK	47.679	11.7555	-2.02002	3.03906	0.00237317	0.0326767	yes
ppa003155m	scaffold_5:15383686-15386393	OK	9.60894	53.2393	2.47004	-3.67729	0.000235727	0.00567631	yes
ppa003158m	scaffold_5:4679922-4684629	OK	0.604952	50.4194	6.38102	-7.43103	1.07692e-13	5.11499e-11	yes
ppa003164m	scaffold_1:23041506-23044769	OK	0.123914	26.6117	7.74658	-5.05366	4.33412e-07	2.94377e-05	yes
ppa003165m	scaffold_1:36242753-36244800	OK	0.250478	29.6248	6.88598	-6.0909	1.12276e-09	1.80313e-07	yes
ppa003189m	scaffold_1:44118135-44120327	OK	6.88882	42.3239	2.61914	-3.80482	0.000141905	0.00379238	yes
ppa003190m	scaffold_4:1966977-1968762	OK	86.151	625.4	2.85984	-3.63624	0.000276651	0.00652121	yes
ppa003191m	scaffold_5:16921194-16925650	OK	76.8106	17.3619	-2.14538	3.25309	0.00114159	0.0189545	yes
ppa003196m	scaffold_3:16300904-16303198	OK	6.75016	29.0132	2.10371	-3.02139	0.00251615	0.0341528	yes
ppa003209m	scaffold_1:3250382-3254250	OK	1.51429	12.8303	3.08284	-3.79357	0.000148496	0.00392578	yes
ppa003234m	scaffold_1:25365052-25369429	OK	10.1321	61.052	2.59111	-3.81931	0.000133826	0.00363871	yes
ppa003244m	scaffold_2:23450974-23453928	OK	0	24.9204	1.79769e+308	1.79769e+308	0.000821291	0.0149503	yes
ppa003257m	scaffold_4:1953701-1955640	OK	23.8726	3.81038	-2.64735	3.62717	0.000286544	0.00671756	yes
ppa003285m	scaffold_3:1438996-1442747	OK	58.1207	477.524	3.03845	-4.03295	5.50799e-05	0.00173668	yes
ppa003315m	scaffold_8:14312582-14315279	OK	1.16382	10.7463	3.20689	-3.8644	0.000111362	0.00319606	yes
ppa003329m	scaffold_6:1512846-1517067	OK	2.02898	11.2269	2.46813	-3.20144	0.00136743	0.0215489	yes
ppa003347m	scaffold_6:2253188-2255678	OK	4.38942	35.6541	3.02197	-4.22943	2.34282e-05	0.000873296	yes
ppa003374m	scaffold_1:13241978-13245556	OK	24.2102	154.189	2.67101	-3.9443	8.00341e-05	0.00239184	yes
ppa003382m	scaffold_8:15680971-15683955	OK	6.27886	32.0393	2.35127	-3.33964	0.000838857	0.0151524	yes
ppa003400m	scaffold_8:21425388-21428829	OK	21.4685	90.9599	2.08301	-3.1649	0.00155136	0.0236965	yes
ppa003414m	scaffold_1:6578582-6580695	OK	11.7365	109.16	3.21736	-4.70443	2.54575e-06	0.000133373	yes
ppa003422m	scaffold_5:9981558-9984803	OK	1.82568	130.964	6.1646	-7.70273	1.33227e-14	7.63123e-12	yes
ppa003423m	scaffold_4:1390359-1392695	OK	5.92337	0.27112	-4.44941	3.86258	0.000112196	0.00320795	yes
ppa003428m	scaffold_3:16690807-16693655	OK	1.18916	37.4606	4.97736	-6.21224	5.22344e-10	9.34995e-08	yes
ppa003507m	scaffold_2:2053176-2056091	OK	0.132224	5.6244	5.41064	-3.46266	0.00053487	0.0107752	yes
ppa003524m	scaffold_7:10119449-10121380	OK	0.230608	11.7233	5.6678	-4.95991	7.05263e-07	4.50529e-05	yes
ppa003559m	scaffold_2:10392755-10394683	OK	0	6.62412	1.79769e+308	1.79769e+308	0.00333346	0.0420884	yes
ppa003572m	scaffold_6:16418480-16420761	OK	0	16.0037	1.79769e+308	1.79769e+308	0.00122758	0.0199383	yes
ppa003580m	scaffold_8:5215300-5219312	OK	0.689247	14.3883	4.38373	-4.98697	6.13325e-07	4.00737e-05	yes
ppa003590m	scaffold_8:12160791-12163068	OK	0.623254	4.66487	2.90395	-3.06594	0.00216983	0.0307898	yes
ppa003608m	scaffold_4:1958821-1960549	OK	18.2368	127.573	2.8064	-4.17517	2.97766e-05	0.00106823	yes
ppa003617m	scaffold_10:702334-704020	OK	13.8396	58.6882	2.08426	-3.13119	0.00174097	0.0257682	yes
ppa003618m	scaffold_8:18885679-18887637	OK	0.124846	6.80011	5.76733	-3.70717	0.000209591	0.00521745	yes
ppa003625m	scaffold_6:26964006-26970792	OK	14.5581	79.9549	2.45737	-3.69656	0.000218542	0.00538027	yes
ppa003627m	scaffold_7:18460815-18464036	OK	26.6449	163.244	2.6151	-3.81717	0.000134991	0.00366458	yes
ppa003639m	scaffold_8:21415507-21417323	OK	5.38552	43.861	3.02578	-4.22577	2.38124e-05	0.000885698	yes
ppa003646m	scaffold_6:23866822-23869576	OK	0.404187	79.115	7.61278	-7.9053	2.66454e-15	2.18035e-12	yes
ppa003652m	scaffold_5:15449689-15453525	OK	0.134912	8.11818	5.91107	-3.80593	0.000141271	0.00378722	yes
ppa003675m	scaffold_7:16615544-16617805	OK	1.45209	14.9648	3.36537	-4.28612	1.81818e-05	0.000704413	yes
ppa003698m	scaffold_8:16328926-16332564	OK	5.17781	23.9497	2.20959	-3.12886	0.00175486	0.025929	yes
ppa003708m	scaffold_6:7544272-7548743	OK	0.519243	7.54188	3.86044	-4.09449	4.23096e-05	0.00141449	yes
ppa003714m	scaffold_6:6085842-6088785	OK	3.73733	50.6488	3.76045	-5.14133	2.72801e-07	1.97798e-05	yes
ppa003715m	scaffold_6:1174626-1176515	OK	0.135739	14.294	6.71842	-4.36018	1.29955e-05	0.000532969	yes
ppa003733m	scaffold_6:1196388-1198575	OK	0	26.0084	1.79769e+308	1.79769e+308	0.000773102	0.0144874	yes
ppa003745m	scaffold_1:10775612-10780635	OK	30.1711	7.25639	-2.05585	2.93533	0.0033319	0.0420884	yes
ppa003746m	scaffold_2:20702102-20710264	OK	1.31947	7.30095	2.46813	-2.97401	0.00293938	0.0380348	yes
ppa003747m	scaffold_3:7695591-7699005	OK	23.7554	102.085	2.10344	-3.19124	0.00141664	0.0221103	yes
ppa003779m	scaffold_5:14663250-14666966	OK	53.2785	11.9904	-2.15168	3.23127	0.00123242	0.0199777	yes
ppa003796m	scaffold_1:31313542-31316665	OK	2.13201	12.7186	2.57665	-3.33257	0.000860467	0.0153863	yes
ppa003797m	scaffold_1:22886559-22888883	OK	1.79396	42.235	4.55722	-5.7784	7.54165e-09	9.45954e-07	yes
ppa003798m	scaffold_4:4842643-4844544	OK	0.704054	11.4436	4.02271	-4.59994	4.22605e-06	0.000206308	yes
ppa003807m	scaffold_1:24603292-24606682	OK	14.5142	85.9002	2.5652	-3.84568	0.00012022	0.00337559	yes
ppa003854m	scaffold_1:6102574-6107549	OK	34.5497	180.335	2.38394	-3.5277	0.000419193	0.00895946	yes
ppa003856m	scaffold_6:10691526-10695799	OK	6.4671	26.614	2.041	-2.94631	0.00321585	0.0409712	yes
ppa003883m	scaffold_7:21680018-21682739	OK	8.63062	40.3585	2.22533	-3.25571	0.00113109	0.0188706	yes
ppa003891m	scaffold_1:1066335-1070367	OK	7.08113	29.4326	2.05536	-2.99539	0.00274092	0.0361473	yes
ppa003924m	scaffold_4:829023-833562	OK	17.9034	67.3483	1.91141	-2.9125	0.00358546	0.0445177	yes
ppa003971m	scaffold_1:40978909-40980628	OK	10.4508	1.31868	-2.98644	3.53807	0.000403066	0.00869044	yes
ppa003975m	scaffold_7:20910515-20912871	OK	25.8166	127.681	2.30618	-3.40834	0.000653583	0.0127627	yes
ppa003995m	scaffold_8:16002828-16006291	OK	7.89067	36.1568	2.19605	-3.22354	0.00126617	0.0203155	yes
ppa004000m	scaffold_8:16876667-16880456	OK	1.37113	18.7116	3.7705	-4.75704	1.96455e-06	0.000107171	yes
ppa004004m	scaffold_1:2727029-2728650	OK	2.52952	21.8695	3.11198	-4.02614	5.66994e-05	0.00177796	yes
ppa004011m	scaffold_1:34465238-34468221	OK	57.133	286.542	2.32635	-3.32257	0.000891938	0.0157753	yes
ppa004043m	scaffold_4:12516132-12520258	OK	0.399591	19.7611	5.628	-5.8311	5.50643e-09	7.22308e-07	yes
ppa004078m	scaffold_5:10970603-10972199	OK	1.00137	149.751	7.22444	-8.42665	0	0	yes
ppa004087m	scaffold_4:5062965-5065009	OK	11.5399	114.921	3.31595	-4.82897	1.37243e-06	7.75782e-05	yes
ppa004095m	scaffold_8:18084959-18086676	OK	0.631489	7.40088	3.55087	-3.8094	0.000139303	0.00375979	yes
ppa004101m	scaffold_1:39033293-39035515	OK	97.0504	3494.25	5.1701	-3.68241	0.000231042	0.00558399	yes
ppa004116m	scaffold_1:10744695-10747638	OK	11.6917	66.3297	2.50417	-3.75855	0.000170901	0.00440295	yes
ppa004127m	scaffold_4:4855530-4857117	OK	1.7278	33.2098	4.2646	-5.36029	8.30895e-08	7.24777e-06	yes
ppa004133m	scaffold_1:33633524-33635355	OK	41.8576	184.881	2.14303	-3.14625	0.00165379	0.0249068	yes
ppa004206m	scaffold_1:39091453-39096223	OK	1.46171	10.0322	2.77891	-3.42341	0.000618404	0.0121897	yes
ppa004207m	scaffold_2:5559888-5562687	OK	6.77704	0.897582	-2.91654	3.23608	0.00121183	0.0197768	yes
ppa004218m	scaffold_7:13701753-13703957	OK	0	48.5268	1.79769e+308	1.79769e+308	0.000751474	0.0142601	yes
ppa004225m	scaffold_6:4803979-4806713	OK	18.1154	77.3461	2.09412	-3.17267	0.00151043	0.023195	yes
ppa004227m	scaffold_5:2754377-2760097	OK	1.94408	10.3729	2.41566	-2.96776	0.00299981	0.0386664	yes
ppa004236m	scaffold_2:23027210-23030165	OK	0.652171	21.8773	5.06804	-5.6521	1.58503e-08	1.75724e-06	yes
ppa004251m	scaffold_7:14003148-14005027	OK	11.4834	68.7672	2.58217	-3.83333	0.000126422	0.00347746	yes
ppa004254m	scaffold_2:24232298-24234284	OK	3.53317	41.9345	3.5691	-4.78743	1.68932e-06	9.36429e-05	yes
ppa004260m	scaffold_7:17328022-17329804	OK	0.437647	5.44862	3.63805	-3.59137	0.000328949	0.00740847	yes
ppa004262m	scaffold_8:16227341-16229474	OK	1.8939	34.7832	4.19896	-5.35685	8.46839e-08	7.3126e-06	yes
ppa004282m	scaffold_4:23474029-23477827	OK	3.86391	28.3476	2.87509	-3.882	0.000103601	0.00299206	yes
ppa004288m	scaffold_6:3776361-3779410	OK	0.588705	4.45354	2.91934	-3.0007	0.0026936	0.0357987	yes
ppa004298m	scaffold_1:27236948-27239004	OK	1.87044	50.4542	4.75353	-6.02616	1.67902e-09	2.5089e-07	yes
ppa004326m	scaffold_2:12657260-12661039	OK	1.3015	12.6436	3.28016	-4.01286	5.99875e-05	0.00186721	yes
ppa004334m	scaffold_3:16902642-16905176	OK	2.86812	100.321	5.12838	-6.69807	2.11191e-11	5.18444e-09	yes
ppa004343m	scaffold_1:24625650-24627353	OK	5.90889	0.153259	-5.26884	3.42263	0.000620181	0.0122075	yes
ppa004356m	scaffold_2:25122574-25124122	OK	6.07463	52.1095	3.10068	-4.33882	1.43253e-05	0.00058058	yes
ppa004357m	scaffold_4:6310791-6312820	OK	1.43362	64.9974	5.50265	-6.7917	1.1082e-11	3.12186e-09	yes
ppa004358m	scaffold_2:10120826-10123966	OK	0.740809	6.91719	3.22301	-3.4835	0.000494909	0.0101933	yes
ppa004373m	scaffold_2:10893437-10894989	OK	29.6921	585.757	4.30215	-5.68795	1.28576e-08	1.47633e-06	yes
ppa004399m	scaffold_2:25897402-25899667	OK	0.130834	4.47937	5.09748	-3.2492	0.0011573	0.0190671	yes
ppa004410m	scaffold_1:10045185-10046893	OK	0.288176	91.4872	8.31048	-7.32785	2.33813e-13	9.79961e-11	yes
ppa004414m	scaffold_1:34648417-34650567	OK	0.519921	4.18042	3.00728	-3.10025	0.00193355	0.0280626	yes
ppa004420m	scaffold_1:11915951-11917893	OK	0	9.02593	1.79769e+308	1.79769e+308	0.00278018	0.0363858	yes
ppa004423m	scaffold_1:11973834-11975769	OK	0.149497	13.2611	6.47094	-4.19066	2.78138e-05	0.00101261	yes
ppa004437m	scaffold_6:26405515-26407302	OK	2.09768	13.2133	2.65512	-3.28978	0.00100266	0.0173163	yes
ppa004450m	scaffold_6:28182012-28183551	OK	0	20.4272	1.79769e+308	1.79769e+308	0.00107454	0.0182071	yes
ppa004467m	scaffold_5:17098467-17099994	OK	15.9544	1.4054	-3.50491	4.21994	2.44366e-05	0.000906952	yes
ppa004479m	scaffold_3:1793823-1797314	OK	0	29.5336	1.79769e+308	1.79769e+308	0.000795919	0.0147382	yes
ppa004487m	scaffold_5:9515391-9517147	OK	1.79627	9.1849	2.35426	-2.88567	0.00390583	0.0473327	yes
ppa004498m	scaffold_6:23936063-23938232	OK	42.9406	228.084	2.40915	-3.53725	0.000404317	0.00870649	yes
ppa004507m	scaffold_6:7832070-7835077	OK	1.16148	24.6359	4.40673	-5.37307	7.74073e-08	6.82137e-06	yes
ppa004515m	scaffold_6:14924535-14928361	OK	18.943	77.0732	2.02456	-3.08062	0.0020657	0.0296303	yes
ppa004517m	scaffold_1:23362808-23364605	OK	1.70196	26.3392	3.95194	-4.95376	7.27932e-07	4.59882e-05	yes
ppa004530m	scaffold_1:25182238-25184060	OK	0.759456	9.92783	3.70844	-4.07458	4.6097e-05	0.0015117	yes
ppa004537m	scaffold_6:10004711-10010767	OK	48.1495	10.243	-2.23288	3.26083	0.00111087	0.01866	yes
ppa004538m	scaffold_8:17761720-17765405	OK	56.317	274.585	2.28561	-3.24378	0.00117955	0.019341	yes
ppa004574m	scaffold_6:27153925-27157750	OK	11.9673	72.9069	2.60696	-3.85697	0.000114802	0.00326614	yes
ppa004579m	scaffold_2:16860493-16863088	OK	12.1637	88.9048	2.86968	-4.23179	2.31838e-05	0.000867952	yes
ppa004592m	scaffold_6:9699582-9701311	OK	2.08923	41.1833	4.30102	-5.5552	2.77297e-08	2.80298e-06	yes
ppa004617m	scaffold_1:23400446-23402249	OK	4.11012	94.5107	4.52323	-6.05466	1.40716e-09	2.17844e-07	yes
ppa004639m	scaffold_1:23466001-23468031	OK	10.5679	356.891	5.07772	-6.77899	1.21021e-11	3.30099e-09	yes
ppa004649m	scaffold_8:20111406-20114733	OK	52.7903	11.5468	-2.19279	3.23403	0.00122058	0.019881	yes
ppa004657m	scaffold_7:17023636-17026278	OK	3.07536	26.1898	3.09018	-4.11864	3.81122e-05	0.00131156	yes
ppa004689m	scaffold_6:25694688-25697043	OK	0.516214	4.30344	3.05945	-3.144	0.00166655	0.0250117	yes
ppa004698m	scaffold_2:19723502-19727222	OK	5.73815	34.4322	2.5851	-3.57835	0.000345775	0.00768668	yes
ppa004726m	scaffold_5:17107331-17108854	OK	103.867	737.879	2.82864	-3.60465	0.000312579	0.00719056	yes
ppa004754m	scaffold_1:46775223-46777901	OK	25.3976	5.81953	-2.12571	2.92693	0.00342328	0.0430012	yes
ppa004763m	scaffold_5:1202691-1207562	OK	73.3004	932.226	3.66879	-4.2893	1.7924e-05	0.000698425	yes
ppa004795m	scaffold_5:9040028-9044532	OK	3.07109	19.8819	2.69463	-3.58634	0.000335349	0.00750344	yes
ppa004799m	scaffold_3:16398225-16406475	OK	13.9959	60.9398	2.12238	-3.06323	0.00218963	0.0309939	yes
ppa004804m	scaffold_7:15046916-15048540	OK	4.06673	18.768	2.20633	-2.95452	0.00313151	0.0400684	yes
ppa004818m	scaffold_10:226981-229643	OK	13.9657	281.97	4.33558	-6.04611	1.4838e-09	2.25643e-07	yes
ppa004832m	scaffold_7:19041633-19043368	OK	0.15729	34.1059	7.76045	-5.06286	4.13016e-07	2.85031e-05	yes
ppa004865m	scaffold_8:16297288-16300825	OK	69.2144	14.0673	-2.29872	3.42043	0.000625216	0.0122926	yes
ppa004875m	scaffold_6:28753883-28755732	OK	0.632157	51.1565	6.33849	-6.99537	2.64566e-12	8.91432e-10	yes
ppa004880m	scaffold_5:14248907-14250473	OK	1.6457	36.1655	4.45784	-5.55938	2.7074e-08	2.7529e-06	yes
ppa004909m	scaffold_1:41682842-41684901	OK	7.79648	56.1569	2.84857	-4.11673	3.84282e-05	0.00131544	yes
ppa004919m	scaffold_2:4952058-4959508	OK	5.88898	36.09	2.61551	-3.67423	0.000238566	0.0057336	yes
ppa004920m	scaffold_1:39872149-39874070	OK	1.27036	10.7086	3.07546	-3.57176	0.000354586	0.00784196	yes
ppa004937m	scaffold_2:22759613-22761071	OK	1.90554	14.0035	2.87752	-3.51828	0.000434349	0.00916935	yes
ppa004945m	scaffold_1:41697355-41699126	OK	1.48705	18.3732	3.62708	-4.47556	7.62116e-06	0.000334087	yes
ppa004968m	scaffold_1:41690304-41692262	OK	177.773	1104.73	2.63559	-2.93631	0.00332144	0.0420064	yes
ppa004978m	scaffold_2:22791740-22793380	OK	16.2243	79.4148	2.29125	-3.44939	0.000561863	0.011253	yes
ppa004980m	scaffold_1:45431876-45436772	OK	0.922607	66.3652	6.16857	-7.19432	6.2772e-13	2.45153e-10	yes
ppa004984m	scaffold_4:5267808-5273288	OK	18.3103	1.64354	-3.47777	4.24418	2.19395e-05	0.000829765	yes
ppa004996m	scaffold_5:11188217-11190931	OK	37.8739	218.079	2.52558	-3.70851	0.000208486	0.00520538	yes
ppa005022m	scaffold_1:33906287-33909559	OK	0.596196	20.7212	5.11918	-5.60181	2.12126e-08	2.23325e-06	yes
ppa005031m	scaffold_4:7403470-7407463	OK	25.6072	113.376	2.14649	-3.23056	0.00123546	0.0199908	yes
ppa005035m	scaffold_4:1921743-1925215	OK	0.880548	6.39488	2.86044	-3.22808	0.00124624	0.0200332	yes
ppa005061m	scaffold_1:25380448-25387201	OK	12.4235	78.7318	2.66387	-3.95263	7.72967e-05	0.00232621	yes
ppa005064m	scaffold_6:630520-634193	OK	0.700106	17.0173	4.60329	-5.44963	5.04739e-08	4.68834e-06	yes
ppa005081m	scaffold_3:20555084-20558664	OK	16.5171	94.1804	2.51147	-3.76838	0.000164309	0.00427277	yes
ppa005092m	scaffold_6:24821061-24825276	OK	9.59365	837.86	6.44849	-7.59771	3.01981e-14	1.62164e-11	yes
ppa005104m	scaffold_7:13306761-13308445	OK	11.9074	135.054	3.5036	-5.074	3.89541e-07	2.69915e-05	yes
ppa005107m	scaffold_3:20368001-20369435	OK	5.1806	49.7168	3.26254	-4.4689	7.86222e-06	0.000343777	yes
ppa005137m	scaffold_6:4835121-4837967	OK	35.1405	139.61	1.99019	-3.00006	0.00269925	0.0358454	yes
ppa005142m	scaffold_5:864975-866859	OK	326.914	9.37565	-5.12385	6.8738	6.25144e-12	1.94528e-09	yes
ppa005144m	scaffold_8:20735704-20739077	OK	0.400824	19.0458	5.57036	-5.35117	8.73882e-08	7.50839e-06	yes
ppa005158m	scaffold_2:22355573-22358387	OK	2.43832	32.5741	3.73977	-4.63544	3.56182e-06	0.000177926	yes
ppa005209m	scaffold_8:15997291-16000816	OK	0.298545	4.18143	3.80798	-3.20772	0.00133794	0.0212058	yes
ppa005293m	scaffold_1:32913203-32915588	OK	4.27011	71.4734	4.06506	-5.51611	3.46592e-08	3.384e-06	yes
ppa005323m	scaffold_1:40626247-40628907	OK	7.41586	43.7409	2.5603	-3.67055	0.000242033	0.00580069	yes
ppa005330m	scaffold_7:14847836-14851003	OK	2.36727	11.8466	2.32318	-2.91961	0.00350471	0.0437682	yes
ppa005375m	scaffold_8:12230740-12234037	OK	20.4519	312.399	3.93309	-5.50914	3.60589e-08	3.46252e-06	yes
ppa005384m	scaffold_2:22443924-22448601	OK	9.19572	0.346924	-4.72827	4.13044	3.62077e-05	0.00125442	yes
ppa005413m	scaffold_1:33651527-33652961	OK	1.17629	13.7729	3.54951	-4.10245	4.08794e-05	0.0013774	yes
ppa005415m	scaffold_5:15571161-15572602	OK	8.20986	78.8295	3.26331	-4.63777	3.52181e-06	0.000176956	yes
ppa005420m	scaffold_8:15559499-15564806	OK	3.42671	21.7259	2.66452	-3.57413	0.000351388	0.00778124	yes
ppa005423m	scaffold_4:1350379-1352240	OK	0.165527	27.1336	7.35687	-4.79353	1.63873e-06	9.11326e-05	yes
ppa005430m	scaffold_5:16577282-16579305	OK	0.959659	31.8602	5.05309	-5.88591	3.95877e-09	5.44221e-07	yes
ppa005437m	scaffold_6:7926941-7929233	OK	13.9032	51.8811	1.89979	-2.88231	0.00394776	0.0475059	yes
ppa005448m	scaffold_4:9600251-9601770	OK	19.3829	207.536	3.4205	-4.96453	6.88679e-07	4.43231e-05	yes
ppa005452m	scaffold_3:1222814-1224663	OK	0.212745	3.75223	4.14055	-3.11104	0.00186431	0.0272187	yes
ppa005457m	scaffold_5:13279164-13281921	OK	4.92488	25.2068	2.35565	-3.17817	0.00148205	0.0228828	yes
ppa005460m	scaffold_1:31682956-31684670	OK	23.1439	104.939	2.18084	-3.30315	0.000956043	0.0166958	yes
ppa005475m	scaffold_8:15646300-15648028	OK	3.64603	44.8468	3.62061	-4.87273	1.10065e-06	6.59011e-05	yes
ppa005488m	scaffold_3:18972683-18974060	OK	0.933683	7.98428	3.09616	-3.38677	0.000707216	0.0136242	yes
ppa005495m	scaffold_4:23669692-23671113	OK	3.43608	21.559	2.64946	-3.45346	0.000553454	0.0111105	yes
ppa005499m	scaffold_7:20802947-20804391	OK	2.20313	13.011	2.5621	-3.1327	0.00173204	0.0257024	yes
ppa005534m	scaffold_6:5058772-5064544	OK	5.48064	24.5212	2.16161	-3.05955	0.00221671	0.0312459	yes
ppa005535m	scaffold_1:38942922-38944867	OK	178.917	6283.78	5.13427	-10.3382	0	0	yes
ppa005547m	scaffold_3:9007144-9008617	OK	11.455	59.0965	2.36709	-3.47613	0.000508701	0.0103819	yes
ppa005563m	scaffold_4:16833592-16834979	OK	1.26244	480.334	8.57168	-9.54893	0	0	yes
ppa005564m	scaffold_3:20057764-20060404	OK	0.483715	8.69867	4.16857	-4.18132	2.89819e-05	0.00104627	yes
ppa005584m	scaffold_3:14248418-14251355	OK	19.2706	74.5315	1.95145	-2.97138	0.00296465	0.0383041	yes
ppa005598m	scaffold_5:855069-857807	OK	0	8.78454	1.79769e+308	1.79769e+308	0.00293542	0.0380122	yes
ppa005613m	scaffold_6:20235415-20237776	OK	46.6315	261.347	2.48659	-3.62395	0.000290141	0.00679261	yes
ppa005616m	scaffold_1:34261276-34263165	OK	0.847961	13.1962	3.95998	-4.52056	6.16759e-06	0.000279641	yes
ppa005619m	scaffold_6:8444477-8448785	OK	3.2616	18.3441	2.49166	-3.19436	0.00140142	0.0218928	yes
ppa005624m	scaffold_6:4527664-4529219	OK	0.689625	23.074	5.06432	-5.53667	3.08272e-08	3.04445e-06	yes
ppa005635m	scaffold_7:15392668-15394021	OK	4.15935	0.359605	-3.53187	3.00112	0.00268992	0.0357987	yes
ppa005640m	scaffold_4:2747399-2749078	OK	1.37212	8.98618	2.7113	-3.10686	0.00189085	0.0275125	yes
ppa005674m	scaffold_5:17713144-17715317	OK	0.522649	8.85657	4.08284	-4.08507	4.40638e-05	0.00146176	yes
ppa005699m	scaffold_1:37149492-37151892	OK	60.292	2316.72	5.26397	-5.19639	2.03191e-07	1.53817e-05	yes
ppa005700m	scaffold_2:19765104-19769052	OK	1.324	30.2198	4.51252	-5.57276	2.50741e-08	2.58008e-06	yes
ppa005712m	scaffold_1:39505556-39508342	OK	7.09448	56.4193	2.99142	-3.76831	0.000164356	0.00427277	yes
ppa005713m	scaffold_1:29244299-29245928	OK	3.43865	86.7563	4.65705	-6.1469	7.90136e-10	1.37148e-07	yes
ppa005737m	scaffold_3:3819876-3824886	OK	6.35916	33.9608	2.41696	-3.44316	0.000574955	0.0114485	yes
ppa005749m	scaffold_7:14311763-14314990	OK	5.3902	203.078	5.23555	-6.95387	3.55405e-12	1.15232e-09	yes
ppa005761m	scaffold_1:4288215-4293121	OK	34.7216	161.334	2.21615	-3.23363	0.00122226	0.0198896	yes
ppa005765m	scaffold_5:10774836-10776768	OK	5.72908	43.9483	2.93943	-4.03387	5.48655e-05	0.0017363	yes
ppa005767m	scaffold_1:38724615-38726517	OK	271.168	12067.6	5.47581	-10.4446	0	0	yes
ppa005774m	scaffold_2:25210571-25212408	OK	92.2579	408.802	2.14766	-2.96681	0.00300905	0.0387323	yes
ppa005787m	scaffold_4:651732-654283	OK	33.9135	338.614	3.31971	-4.69623	2.65005e-06	0.000137653	yes
ppa005789m	scaffold_1:46502408-46503881	OK	6.11981	136.752	4.48193	-6.12562	9.03322e-10	1.53866e-07	yes
ppa005828m	scaffold_3:10822108-10823951	OK	0.846638	6.49996	2.94061	-3.14638	0.00165302	0.0249068	yes
ppa005830m	scaffold_2:10733143-10734660	OK	7.73465	1.25876	-2.61934	3.00779	0.00263154	0.0351908	yes
ppa005849m	scaffold_6:25201844-25203785	OK	0	26.2905	1.79769e+308	1.79769e+308	0.00097212	0.0169078	yes
ppa005920m	scaffold_6:24536893-24538904	OK	0.179396	8.74764	5.60768	-3.59759	0.000321178	0.00731979	yes
ppa005943m	scaffold_3:21575627-21577118	OK	76.6138	10.9098	-2.81198	4.0843	4.42108e-05	0.00146381	yes
ppa006056m	scaffold_3:21282235-21285190	OK	12.514	0.324577	-5.26884	4.65329	3.26682e-06	0.00016641	yes
ppa006064m	scaffold_1:32257702-32261275	OK	7.45317	34.9645	2.22997	-3.14486	0.00166167	0.0250036	yes
ppa006114m	scaffold_6:25607295-25610212	OK	0.490064	5.59276	3.51252	-3.45413	0.000552075	0.0110957	yes
ppa006117m	scaffold_1:46235472-46237630	OK	0.361724	78.997	7.77076	-6.87181	6.33937e-12	1.94528e-09	yes
ppa006149m	scaffold_8:17922895-17924273	OK	2.2249	52.3215	4.55559	-5.73295	9.87005e-09	1.20289e-06	yes
ppa006219m	scaffold_1:40097576-40100974	OK	23.0694	126.71	2.45748	-3.28065	0.00103568	0.0177794	yes
ppa006229m	scaffold_8:18602680-18607106	OK	3.85977	54.9702	3.83206	-5.08549	3.66677e-07	2.56137e-05	yes
ppa006243m	scaffold_1:28947285-28948651	OK	37.7009	149.7	1.98941	-3.01507	0.0025692	0.0346811	yes
ppa006285m	scaffold_2:3081276-3084818	OK	34.4878	0.933404	-5.20744	6.10226	1.04577e-09	1.74471e-07	yes
ppa006372m	scaffold_5:13116675-13119151	OK	185.247	22.1461	-3.06433	4.50554	6.62029e-06	0.000295488	yes
ppa006485m	scaffold_3:16472777-16474019	OK	0.959195	6.96604	2.86044	-3.0518	0.00227474	0.0315745	yes
ppa006491m	scaffold_6:21599931-21603273	OK	31.4256	187.47	2.57665	-3.82418	0.000131206	0.00357313	yes
ppa006510m	scaffold_1:37455053-37456280	OK	3.60106	24.1665	2.74651	-3.53513	0.000407573	0.00875468	yes
ppa006520m	scaffold_4:7231629-7235188	OK	1.36256	20.8007	3.93223	-4.59425	4.34312e-06	0.000210231	yes
ppa006568m	scaffold_4:4990789-4992330	OK	2.30853	22.3282	3.27382	-4.17777	2.94375e-05	0.00105827	yes
ppa006596m	scaffold_3:14155259-14158133	OK	11.6742	49.4855	2.08368	-3.05184	0.00227443	0.0315745	yes
ppa006606m	scaffold_8:20373641-20375474	OK	4.12804	34.2622	3.05309	-4.01247	6.00874e-05	0.00186721	yes
ppa006608m	scaffold_4:1158184-1160844	OK	6.91419	0.819813	-3.07619	3.19986	0.00137494	0.0216168	yes
ppa006610m	scaffold_3:21892863-21895162	OK	24.8721	146.594	2.55923	-3.83282	0.000126681	0.00347746	yes
ppa006614m	scaffold_8:14400529-14404574	OK	4.29101	23.2331	2.43679	-3.31656	0.000911321	0.0160452	yes
ppa006620m	scaffold_1:38635388-38638999	OK	168.594	966.163	2.51872	-2.92472	0.00344761	0.0432752	yes
ppa006640m	scaffold_3:6029076-6030548	OK	11.9352	1.1405	-3.38748	3.91737	8.9521e-05	0.00262066	yes
ppa006663m	scaffold_1:37428341-37429711	OK	42.9511	316.829	2.88294	-4.15829	3.20643e-05	0.00113841	yes
ppa006665m	scaffold_1:24429614-24431551	OK	22.7283	178.145	2.97049	-4.38074	1.18278e-05	0.000488579	yes
ppa006668m	scaffold_5:1682432-1686647	OK	3.14415	30.8954	3.29665	-4.2849	1.82824e-05	0.000704413	yes
ppa006697m	scaffold_8:13885216-13886667	OK	2.71467	13.4195	2.30548	-2.89553	0.00378521	0.0463284	yes
ppa006707m	scaffold_3:15718072-15719299	OK	0	14.1364	1.79769e+308	1.79769e+308	0.00222016	0.0312459	yes
ppa006739m	scaffold_1:38980427-38982196	OK	148.29	5877.04	5.30859	-4.03439	5.47449e-05	0.00173568	yes
ppa006741m	scaffold_5:18209503-18212381	OK	1.18441	8.90887	2.91107	-3.3609	0.000776881	0.0145266	yes
ppa006746m	scaffold_8:11067955-11070333	OK	55.4112	275.61	2.31438	-3.33415	0.000855591	0.01532	yes
ppa006770m	scaffold_3:12360139-12366746	OK	17.7541	2.93039	-2.59899	3.22985	0.00123856	0.0200032	yes
ppa006776m	scaffold_4:440490-443553	OK	54.0341	12.9067	-2.06575	3.13969	0.00169127	0.0252063	yes
ppa006791m	scaffold_3:20429608-20433104	OK	84.1475	549.308	2.70662	-3.1816	0.00146464	0.0226742	yes
ppa006801m	scaffold_5:12695756-12697169	OK	0.195608	9.53818	5.60768	-3.59759	0.000321178	0.00731979	yes
ppa006836m	scaffold_4:7583595-7585819	OK	1.14772	22.624	4.30102	-4.95169	7.3571e-07	4.63093e-05	yes
ppa006845m	scaffold_1:25470078-25472188	OK	59.052	226.336	1.93841	-2.90038	0.0037271	0.0459148	yes
ppa006852m	scaffold_8:16122455-16123970	OK	50.7981	12.4377	-2.03005	2.93844	0.00329866	0.0418024	yes
ppa006859m	scaffold_2:22702457-22704695	OK	1.81393	24.674	3.76581	-4.5413	5.59087e-06	0.00025757	yes
ppa006897m	scaffold_5:14003604-14005071	OK	34.9122	148.716	2.09076	-3.17138	0.00151718	0.0232571	yes
ppa006910m	scaffold_8:17989070-17990243	OK	14.3849	2.77163	-2.37575	2.89947	0.00373793	0.0459789	yes
ppa006913m	scaffold_4:18129142-18130755	OK	1.98963	13.9334	2.80798	-3.4253	0.000614115	0.0121438	yes
ppa006930m	scaffold_4:18805677-18807971	OK	0.821997	6.25393	2.92756	-3.00998	0.00261264	0.0351022	yes
ppa006932m	scaffold_1:32073072-32075535	OK	10.9112	48.1107	2.14055	-3.07505	0.00210469	0.0301391	yes
ppa006940m	scaffold_7:20530263-20534863	OK	1.29305	7.90004	2.61108	-3.0343	0.00241095	0.0329893	yes
ppa006985m	scaffold_2:24678419-24680010	OK	73.119	6.36466	-3.52209	4.89089	1.00381e-06	6.05243e-05	yes
ppa006994m	scaffold_3:21629970-21632406	OK	20.8747	102.766	2.29953	-3.44424	0.000572659	0.0114425	yes
ppa007013m	scaffold_4:15942618-15945529	OK	5.45025	46.0442	3.07862	-4.16383	3.12956e-05	0.00111342	yes
ppa007038m	scaffold_1:36849780-36851421	OK	4.40252	44.27	3.32993	-4.47917	7.49333e-06	0.000329323	yes
ppa007057m	scaffold_6:43792-45991	OK	187.588	49.225	-1.9301	2.90726	0.00364606	0.0451071	yes
ppa007060m	scaffold_6:20859351-20862920	OK	35.2517	3.03289	-3.53893	4.59651	4.29621e-06	0.000209139	yes
ppa007079m	scaffold_6:10107697-10109794	OK	4.72011	29.2292	2.63051	-3.58152	0.000341598	0.00760366	yes
ppa007092m	scaffold_6:13271591-13273679	OK	57.1046	2.40478	-4.56963	5.72265	1.04877e-08	1.25154e-06	yes
ppa007099m	scaffold_8:1672480-1674893	OK	9.50796	1.30284	-2.86748	3.25583	0.00113061	0.0188706	yes
ppa007111m	scaffold_3:19220087-19221740	OK	5.36661	27.6923	2.3674	-3.27863	0.00104312	0.0178106	yes
ppa007123m	scaffold_1:40445323-40447277	OK	0.412275	24.8082	5.91107	-5.19023	2.10032e-07	1.56922e-05	yes
ppa007155m	scaffold_8:20393278-20395330	OK	2.26284	19.1167	3.07862	-4.0476	5.17455e-05	0.00164999	yes
ppa007157m	scaffold_1:37332939-37334439	OK	0.210051	11.3321	5.75353	-3.69769	0.000217574	0.00537184	yes
ppa007174m	scaffold_8:9009925-9013657	OK	0.533381	5.7182	3.42232	-3.35617	0.000790288	0.0146814	yes
ppa007204m	scaffold_5:15232686-15236463	OK	75.2864	10.9942	-2.77564	4.04899	5.14396e-05	0.00164718	yes
ppa007221m	scaffold_6:17063641-17066334	OK	2.62194	15.176	2.53308	-3.25153	0.00114786	0.0189844	yes
ppa007260m	scaffold_5:12712859-12715865	OK	8.58313	66.7864	2.95998	-4.134	3.56504e-05	0.00124012	yes
ppa007263m	scaffold_4:973723-974916	OK	13.8927	64.1294	2.20666	-3.22843	0.00124472	0.0200274	yes
ppa007264m	scaffold_6:27666691-27674177	OK	100.091	543.639	2.44134	-3.13088	0.00174283	0.0257735	yes
ppa007279m	scaffold_8:13996655-13998137	OK	21.9697	151.954	2.79005	-4.15212	3.29413e-05	0.00116474	yes
ppa007290m	scaffold_2:20023029-20025343	OK	28.6684	4.66242	-2.62031	3.55303	0.000380821	0.0082801	yes
ppa007297m	scaffold_7:19941565-19942778	OK	153.371	9.01096	-4.08921	5.66728	1.45083e-08	1.64e-06	yes
ppa007300m	scaffold_1:34897193-34898724	OK	27.8952	4.89767	-2.50985	3.2922	0.000994086	0.0172375	yes
ppa007308m	scaffold_6:4619411-4622200	OK	18.2388	2.2594	-3.013	3.85386	0.00011627	0.00329699	yes
ppa007313m	scaffold_1:33503228-33504351	OK	2.81683	31.0226	3.46117	-4.34357	1.40184e-05	0.000569486	yes
ppa007314m	scaffold_4:1927012-1928912	OK	1.5618	27.5458	4.14055	-5.19978	1.99522e-07	1.51707e-05	yes
ppa007333m	scaffold_6:22655842-22657611	OK	0.204654	268.804	10.3592	-6.70238	2.05056e-11	5.10679e-09	yes
ppa007339m	scaffold_1:46757019-46758812	OK	0.858313	15.3609	4.16161	-4.45434	8.41504e-06	0.000364242	yes
ppa007359m	scaffold_7:18030326-18033219	OK	36.0585	7.07256	-2.35004	3.2664	0.00108923	0.0184064	yes
ppa007374m	scaffold_8:15249946-15251989	OK	11.7135	0.196009	-5.90111	3.86389	0.000111594	0.00319606	yes
ppa007382m	scaffold_4:7705568-7707016	OK	6.00172	0.222382	-4.75427	3.06736	0.00215956	0.0307455	yes
ppa007390m	scaffold_4:8454389-8458372	OK	8.58037	36.4478	2.08672	-2.98073	0.00287562	0.037407	yes
ppa007395m	scaffold_8:16182126-16184042	OK	15.6811	107.419	2.77615	-4.06163	4.87321e-05	0.00157921	yes
ppa007417m	scaffold_4:7034631-7036636	OK	3.17858	22.1142	2.79852	-3.57026	0.000356623	0.00786677	yes
ppa007427m	scaffold_6:28255748-28257263	OK	3.91301	51.4226	3.71605	-4.84263	1.28129e-06	7.46361e-05	yes
ppa007443m	scaffold_3:881708-885708	OK	23.0352	3.88713	-2.56706	3.45129	0.000557911	0.0111869	yes
ppa007464m	scaffold_1:40460312-40463347	OK	1.49223	56.9379	5.25385	-6.42719	1.29983e-10	2.53822e-08	yes
ppa007469m	scaffold_1:38585549-38588769	OK	115.742	801.268	2.79137	-3.59555	0.000323712	0.00733739	yes
ppa007487m	scaffold_1:2510062-2512298	OK	0.463092	5.36502	3.53422	-3.47777	0.000505601	0.0103555	yes
ppa007494m	scaffold_3:20536189-20538105	OK	13.8745	68.9319	2.31273	-3.39031	0.000698138	0.0134947	yes
ppa007503m	scaffold_3:18660656-18662638	OK	0.43573	14.0139	5.00728	-4.33117	1.48321e-05	0.000598297	yes
ppa007512m	scaffold_3:1819298-1821701	OK	2.89993	23.5122	3.01932	-3.42334	0.000618567	0.0121897	yes
ppa007525m	scaffold_8:16263067-16264811	OK	0.57441	6.15806	3.42232	-3.35617	0.000790288	0.0146814	yes
ppa007538m	scaffold_10:22003-26891	OK	27.8981	102.485	1.87717	-2.8628	0.00419919	0.0496187	yes
ppa007542m	scaffold_3:6846918-6853562	OK	1.74101	13.3213	2.93573	-3.39244	0.000692728	0.0134203	yes
ppa007547m	scaffold_7:17590742-17593479	OK	14.3087	61.6997	2.10837	-3.15523	0.00160373	0.0243234	yes
ppa007566m	scaffold_5:14173671-14175145	OK	11.8127	865.545	6.1952	-7.71513	1.19904e-14	7.10494e-12	yes
ppa007577m	scaffold_4:11128295-11130419	OK	4.70385	68.8229	3.87097	-5.35898	8.36923e-08	7.26348e-06	yes
ppa007586m	scaffold_7:18119431-18122116	OK	4.06386	43.9457	3.4348	-4.62184	3.80355e-06	0.000188358	yes
ppa007630m	scaffold_4:9603104-9604396	OK	14.0928	143.552	3.34854	-4.85581	1.19895e-06	7.05575e-05	yes
ppa007633m	scaffold_8:12555737-12558431	OK	10.0492	200.583	4.31904	-5.11785	3.09045e-07	2.18544e-05	yes
ppa007634m	scaffold_1:32284599-32286954	OK	9.61876	57.3279	2.57532	-3.64721	0.000265108	0.00628362	yes
ppa007640m	scaffold_6:22037203-22039529	OK	0.451538	26.9367	5.89858	-5.17844	2.23749e-07	1.65728e-05	yes
ppa007642m	scaffold_4:2677622-2679091	OK	19.2559	3.52547	-2.44941	3.0561	0.0022424	0.0314815	yes
ppa007652m	scaffold_8:18721572-18723351	OK	0	44.2864	1.79769e+308	1.79769e+308	0.000825132	0.0149726	yes
ppa007654m	scaffold_6:4267387-4268952	OK	5.06831	82.1462	4.01862	-5.34106	9.24035e-08	7.89981e-06	yes
ppa007695m	scaffold_2:18840793-18842158	OK	8.6658	48.0137	2.47004	-3.49673	0.000470997	0.00978672	yes
ppa007719m	scaffold_2:22982104-22984567	OK	0.456193	24.8479	5.76733	-5.0543	4.31964e-07	2.94377e-05	yes
ppa007720m	scaffold_4:9620718-9621831	OK	2.62876	102.955	5.29149	-6.64375	3.05791e-11	7.19824e-09	yes
ppa007728m	scaffold_5:17888820-17891448	OK	2.0723	71.9264	5.11722	-6.38409	1.72425e-10	3.25599e-08	yes
ppa007736m	scaffold_8:14829766-14831918	OK	49.327	242.102	2.29516	-3.3557	0.000791656	0.0146827	yes
ppa007742m	scaffold_8:16828571-16829963	OK	2.42235	24.0035	3.30877	-4.03028	5.57102e-05	0.00175334	yes
ppa007765m	scaffold_6:3408568-3409806	OK	14.2092	199.118	3.80873	-5.43324	5.53407e-08	5.05837e-06	yes
ppa007768m	scaffold_3:7344816-7347764	OK	0.346011	5.20521	3.91107	-3.30227	0.00095907	0.0167316	yes
ppa007777m	scaffold_7:16454243-16455316	OK	5.04122	35.8981	2.83206	-3.7263	0.000194308	0.00492476	yes
ppa007821m	scaffold_8:5234562-5235627	OK	0.462551	6.11859	3.72551	-3.13238	0.00173393	0.0257083	yes
ppa007824m	scaffold_1:41389700-41392639	OK	37.6845	169.495	2.1692	-3.28652	0.00101434	0.0174479	yes
ppa007826m	scaffold_6:4283934-4285311	OK	0.809465	9.95771	3.62077	-3.71666	0.000201874	0.00507366	yes
ppa007836m	scaffold_6:21038142-21040960	OK	12.6718	60.0998	2.24573	-3.28913	0.00100496	0.0173386	yes
ppa007845m	scaffold_8:4657579-4658738	OK	0.208512	10.3837	5.63805	-3.61842	0.000296403	0.00687367	yes
ppa007856m	scaffold_6:24242772-24244841	OK	2.30206	92.1904	5.32362	-6.57793	4.77056e-11	1.09303e-08	yes
ppa007860m	scaffold_6:8143955-8145424	OK	4.78779	58.2523	3.60488	-4.78213	1.73447e-06	9.52238e-05	yes
ppa007891m	scaffold_8:17403969-17405455	OK	2.18343	118.7	5.76458	-7.09787	1.26699e-12	4.63232e-10	yes
ppa007903m	scaffold_6:22252691-22255303	OK	2.47879	24.6883	3.31612	-4.21941	2.44944e-05	0.000907138	yes
ppa007958m	scaffold_3:16092143-16093825	OK	1.02059	188.357	7.52792	-8.35725	0	0	yes
ppa007991m	scaffold_3:16104699-16107139	OK	0.865778	179.546	7.69614	-8.51825	0	0	yes
ppa007996m	scaffold_6:767012-768072	OK	4.88516	106.916	4.45193	-5.87086	4.33545e-09	5.86617e-07	yes
ppa008076m	scaffold_7:21072480-21074670	OK	22.8301	5.09904	-2.16264	2.9287	0.00340386	0.0427885	yes
ppa008080m	scaffold_1:38509068-38510849	OK	166.004	2215.46	3.73832	-3.92652	8.61835e-05	0.00254027	yes
ppa008135m	scaffold_1:1509775-1512131	OK	1.43775	12.6789	3.14055	-3.49189	0.00047961	0.00994164	yes
ppa008147m	scaffold_1:30835908-30838099	OK	1.53513	16.8368	3.45519	-3.98157	6.8461e-05	0.0020933	yes
ppa008150m	scaffold_6:3010743-3012233	OK	33.3204	5.14424	-2.69537	3.59862	0.000319904	0.00731979	yes
ppa008151m	scaffold_1:1536198-1539271	OK	29.8475	5.65078	-2.40109	3.18867	0.00142929	0.0222471	yes
ppa008185m	scaffold_7:10238529-10240861	OK	2.65504	22.7878	3.10145	-3.77437	0.000160416	0.00419571	yes
ppa008191m	scaffold_1:43326690-43328475	OK	89.8643	704.562	2.97091	-3.94316	8.04148e-05	0.00239488	yes
ppa008211m	scaffold_4:3917687-3919195	OK	19.3799	1.7593	-3.46148	4.01246	6.00888e-05	0.00186721	yes
ppa008223m	scaffold_7:18355620-18360050	OK	1.87079	11.4678	2.61587	-3.05531	0.00224831	0.0314874	yes
ppa008231m	scaffold_1:36300915-36301938	OK	0.972543	15.135	3.95998	-4.2131	2.51895e-05	0.000928875	yes
ppa008234m	scaffold_6:17044061-17045391	OK	7.95809	48.8044	2.61652	-3.69125	0.000223151	0.00544046	yes
ppa008244m	scaffold_2:19052594-19054447	OK	1.36523	12.1406	3.15262	-3.59596	0.000323196	0.00733739	yes
ppa008250m	scaffold_5:13923034-13926433	OK	95.7536	441.359	2.20455	-3.03285	0.00242255	0.0330915	yes
ppa008269m	scaffold_2:26223493-26227658	OK	0.488059	7.84848	4.00728	-3.39089	0.00069665	0.0134811	yes
ppa008289m	scaffold_3:20494736-20497858	OK	0.380422	42.033	6.78778	-5.05378	4.3316e-07	2.94377e-05	yes
ppa008291m	scaffold_4:6740614-6745914	OK	1.70034	11.5645	2.76581	-3.23308	0.00122462	0.019909	yes
ppa008309m	scaffold_1:8636144-8637452	OK	1257.21	91.3087	-3.78333	4.83209	1.35107e-06	7.68766e-05	yes
ppa008322m	scaffold_1:40607512-40609602	OK	22.0166	367.501	4.06108	-5.74439	9.22507e-09	1.13231e-06	yes
ppa008326m	scaffold_2:19046070-19047341	OK	19.2466	80.1281	2.05771	-3.03918	0.00237225	0.0326767	yes
ppa008330m	scaffold_3:18199632-18202143	OK	12.8538	0.65585	-4.29269	4.38543	1.15755e-05	0.000481632	yes
ppa008349m	scaffold_7:17167100-17168560	OK	186.457	6.10387	-4.93297	6.55226	5.66733e-11	1.25919e-08	yes
ppa008350m	scaffold_1:4382478-4384052	OK	9.01975	59.7462	2.72769	-3.79863	0.000145496	0.00385835	yes
ppa008351m	scaffold_2:12450516-12451594	OK	41.8353	3.03201	-3.78637	4.76254	1.91168e-06	0.000104619	yes
ppa008356m	scaffold_7:14146244-14150936	OK	10.1007	43.4144	2.10371	-2.98207	0.00286304	0.0373565	yes
ppa008368m	scaffold_7:20266543-20268345	OK	0.608336	6.52177	3.42232	-3.35617	0.000790288	0.0146814	yes
ppa008414m	scaffold_4:8581869-8583642	OK	3.80612	20.6414	2.43915	-3.17925	0.00147654	0.0228379	yes
ppa008418m	scaffold_5:17984547-17986343	OK	10.52	107.584	3.35426	-4.69612	2.65148e-06	0.000137653	yes
ppa008420m	scaffold_7:16312464-16314207	OK	230.009	1271.21	2.46644	-2.92393	0.00345645	0.0433073	yes
ppa008423m	scaffold_4:7007992-7010556	OK	0.703634	19.9536	4.82568	-4.92556	8.41187e-07	5.19963e-05	yes
ppa008436m	scaffold_1:30853030-30855885	OK	2.74451	16.9261	2.62463	-3.35555	0.000792066	0.0146827	yes
ppa008456m	scaffold_5:17978264-17980852	OK	1.50855	48.7787	5.01502	-5.83965	5.23113e-09	6.94729e-07	yes
ppa008462m	scaffold_6:21506457-21509391	OK	10.66	52.2011	2.29188	-3.26039	0.00111261	0.0186709	yes
ppa008475m	scaffold_2:17254250-17257422	OK	1.0834	12.3641	3.51252	-3.83456	0.000125789	0.00347496	yes
ppa008481m	scaffold_1:37872919-37874436	OK	15.8142	427.704	4.75733	-6.49709	8.18867e-11	1.73721e-08	yes
ppa008483m	scaffold_1:32501703-32504321	OK	5.47949	38.373	2.80798	-3.95467	7.66404e-05	0.00231051	yes
ppa008521m	scaffold_1:8422464-8424310	OK	11.1756	0.790531	-3.82138	3.84906	0.000118571	0.00334851	yes
ppa008525m	scaffold_6:18570867-18571957	OK	75.2912	287.97	1.93537	-2.87573	0.004031	0.0482037	yes
ppa008527m	scaffold_2:16595456-16597472	OK	18.8501	95.4946	2.34085	-3.49105	0.000481134	0.00996121	yes
ppa008537m	scaffold_1:33067901-33071721	OK	14.3502	77.9524	2.44152	-3.55824	0.000373349	0.00817278	yes
ppa008548m	scaffold_8:17522653-17524498	OK	106.457	23.043	-2.20787	3.29008	0.00100159	0.0173152	yes
ppa008550m	scaffold_1:37542115-37543662	OK	4.54861	60.5619	3.73491	-4.86776	1.12871e-06	6.71131e-05	yes
ppa008575m	scaffold_1:11811895-11812890	OK	26.3071	139.339	2.40507	-3.59997	0.000318252	0.00730152	yes
ppa008578m	scaffold_7:12664164-12666902	OK	2.33719	104.509	5.4827	-6.76806	1.30524e-11	3.50458e-09	yes
ppa008581m	scaffold_1:11657785-11660333	OK	0	12.772	1.79769e+308	1.79769e+308	0.00287159	0.0373829	yes
ppa008584m	scaffold_6:24230295-24231786	OK	6.22278	141.528	4.50739	-6.09651	1.08412e-09	1.77425e-07	yes
ppa008592m	scaffold_6:27370298-27371542	OK	2.7767	56.1751	4.33849	-5.53724	3.07281e-08	3.04445e-06	yes
ppa008597m	scaffold_6:9069081-9070387	OK	0	14.5487	1.79769e+308	1.79769e+308	0.00300169	0.0386664	yes
ppa008634m	scaffold_1:8729858-8731200	OK	6.10074	29.8749	2.29188	-3.02157	0.00251468	0.0341528	yes
ppa008643m	scaffold_1:9188335-9189990	OK	1.54164	155.411	6.65548	-7.72922	1.08802e-14	6.92463e-12	yes
ppa008644m	scaffold_7:11281131-11283174	OK	2.3179	15.959	2.78348	-3.35186	0.000802699	0.0147683	yes
ppa008646m	scaffold_8:17024669-17026075	OK	3.88922	22.9995	2.56405	-3.19623	0.00139236	0.021771	yes
ppa008651m	scaffold_1:7990165-7991865	OK	316.902	5.88862	-5.74997	7.42805	1.10134e-13	5.11499e-11	yes
ppa008667m	scaffold_1:44057760-44060040	OK	56.5705	0.260849	-7.76069	5.14901	2.6186e-07	1.923e-05	yes
ppa008676m	scaffold_1:9365386-9367830	OK	6.19182	30.1924	2.28575	-3.11654	0.00182985	0.0268524	yes
ppa008715m	scaffold_5:10298178-10301035	OK	12.249	61.8234	2.33549	-3.43355	0.000595743	0.0118213	yes
ppa008728m	scaffold_6:18071213-18072715	OK	0.719247	43.1379	5.90632	-6.37443	1.83649e-10	3.43024e-08	yes
ppa008751m	scaffold_5:609253-610895	OK	2.3612	14.0178	2.56966	-2.98137	0.00286964	0.0373829	yes
ppa008755m	scaffold_5:14128915-14131716	OK	1.5851	32.9932	4.37952	-5.26073	1.43488e-07	1.16306e-05	yes
ppa008756m	scaffold_1:9383373-9385684	OK	26.6489	115.698	2.11821	-3.2055	0.0013483	0.0213147	yes
ppa008758m	scaffold_5:599223-600697	OK	21.7755	125.888	2.53136	-3.74203	0.000182542	0.00466786	yes
ppa008759m	scaffold_7:21078470-21079667	OK	22.3161	1.0177	-4.45471	4.83838	1.30904e-06	7.5485e-05	yes
ppa008777m	scaffold_1:29194750-29196273	OK	105.725	17.3865	-2.60428	3.80928	0.000139373	0.00375979	yes
ppa008791m	scaffold_3:16205250-16206961	OK	103.901	841.599	3.01793	-3.83611	0.000124999	0.00345992	yes
ppa008807m	scaffold_1:24391001-24392605	OK	17.6841	79.9225	2.17615	-3.19776	0.00138498	0.0216753	yes
ppa008809m	scaffold_1:40101098-40105105	OK	5.6681	51.2228	3.17585	-4.41487	1.01072e-05	0.000426738	yes
ppa008813m	scaffold_4:642581-644117	OK	2.86379	40.6055	3.82568	-4.90228	9.47307e-07	5.75213e-05	yes
ppa008816m	scaffold_1:30949925-30951519	OK	0.522649	5.0609	3.27548	-3.19786	0.00138453	0.0216753	yes
ppa008820m	scaffold_2:23442792-23444082	OK	1.02909	11.7443	3.51252	-3.68349	0.000230063	0.00556817	yes
ppa008828m	scaffold_4:2573576-2576033	OK	1.88405	56.084	4.89568	-6.20337	5.52655e-10	9.79054e-08	yes
ppa008834m	scaffold_6:23110002-23112724	OK	32.2335	252.109	2.96741	-4.10596	4.02636e-05	0.00136467	yes
ppa008835m	scaffold_6:21511336-21512335	OK	38.3228	156.958	2.03411	-3.0936	0.00197746	0.0285792	yes
ppa008850m	scaffold_8:2004723-2005898	OK	1.84568	47.0206	4.67107	-5.70733	1.14759e-08	1.33245e-06	yes
ppa008860m	scaffold_4:10997480-11001496	OK	174.786	39.0207	-2.16328	3.27483	0.00105724	0.0179878	yes
ppa008861m	scaffold_6:4438744-4439707	OK	0.262356	34.0237	7.01887	-4.56499	4.99515e-06	0.000233458	yes
ppa008874m	scaffold_4:9870477-9871604	OK	101.681	2207.48	4.44027	-5.20438	1.94651e-07	1.49325e-05	yes
ppa008890m	scaffold_2:21712301-21714590	OK	0.640285	12.4	4.27548	-4.30174	1.69459e-05	0.000666359	yes
ppa008896m	scaffold_4:11059222-11060983	OK	1.33285	12.7219	3.25472	-3.5217	0.000428787	0.00906308	yes
ppa008902m	scaffold_8:14022350-14023565	OK	6.40127	90.8995	3.82784	-5.23632	1.63808e-07	1.29273e-05	yes
ppa008903m	scaffold_8:8002290-8005779	OK	4.71776	24.8809	2.39886	-3.15631	0.0015978	0.0242764	yes
ppa008906m	scaffold_1:44722179-44723734	OK	7.95209	72.145	3.18149	-4.14935	3.33417e-05	0.00117648	yes
ppa008912m	scaffold_2:1701683-1704264	OK	0	35.4391	1.79769e+308	1.79769e+308	0.00110271	0.0185411	yes
ppa008918m	scaffold_3:12168309-12172793	OK	5.19467	29.5418	2.50765	-3.35376	0.000797217	0.0147464	yes
ppa008922m	scaffold_2:1698181-1700324	OK	0	18.3934	1.79769e+308	1.79769e+308	0.00226058	0.0315745	yes
ppa008958m	scaffold_8:20246793-20248876	OK	4.05414	23.0099	2.50478	-3.43469	0.000593226	0.011785	yes
ppa008969m	scaffold_4:1825056-1827675	OK	0	32.5653	1.79769e+308	1.79769e+308	0.000928611	0.0162829	yes
ppa008984m	scaffold_1:35211384-35212952	OK	0.351198	21.133	5.91107	-5.19023	2.10032e-07	1.56922e-05	yes
ppa009038m	scaffold_4:9508051-9509218	OK	1.55085	14.3378	3.20869	-3.70691	0.000209803	0.00521745	yes
ppa009067m	scaffold_7:18536471-18537968	OK	7.2852	62.5657	3.10233	-4.293	1.76278e-05	0.000688444	yes
ppa009086m	scaffold_4:574544-575954	OK	24.1639	0	-1.79769e+308	-1.79769e+308	0.00137495	0.0216168	yes
ppa009109m	scaffold_6:28744478-28749803	OK	1.34547	35.9942	4.74159	-5.62262	1.88083e-08	2.05861e-06	yes
ppa009110m	scaffold_3:15086617-15088214	OK	56.1644	212.811	1.92184	-2.90393	0.00368506	0.0454587	yes
ppa009119m	scaffold_7:17606045-17607566	OK	3.35233	34.0843	3.34587	-4.25972	2.0468e-05	0.000783347	yes
ppa009136m	scaffold_1:34530536-34532193	OK	4.45601	31.2055	2.80798	-3.55653	0.000375783	0.0082156	yes
ppa009154m	scaffold_10:118663-119899	OK	10.1787	46.368	2.18757	-3.06605	0.00216904	0.0307898	yes
ppa009163m	scaffold_7:19729561-19730835	OK	12.841	64.8741	2.33688	-3.41817	0.000630445	0.0123812	yes
ppa009186m	scaffold_7:9924704-9926717	OK	0.445976	6.9404	3.95998	-3.34727	0.000816112	0.0148876	yes
ppa009216m	scaffold_7:19330789-19332912	OK	58.6132	14.1167	-2.05383	2.938	0.00330333	0.0418308	yes
ppa009245m	scaffold_4:1206705-1208401	OK	0.692219	6.46349	3.22301	-3.14162	0.00168014	0.0250755	yes
ppa009277m	scaffold_1:4354494-4357660	OK	41.6005	8.34424	-2.31775	3.12551	0.00177496	0.026181	yes
ppa009320m	scaffold_1:30455663-30458019	OK	23.023	120.478	2.38762	-3.58526	0.000336746	0.00752489	yes
ppa009328m	scaffold_2:25508936-25510028	OK	103.825	18.1466	-2.51638	3.71525	0.000203003	0.00508514	yes
ppa009360m	scaffold_6:26476199-26480885	OK	11.9581	68.5415	2.51899	-2.88534	0.00390989	0.0473485	yes
ppa009384m	scaffold_7:17598399-17599873	OK	0.291122	15.7058	5.75353	-3.69769	0.000217574	0.00537184	yes
ppa009399m	scaffold_8:18441723-18444201	OK	48.2468	1.51683	-4.99131	5.68756	1.28869e-08	1.47633e-06	yes
ppa009422m	scaffold_5:13462085-13463736	OK	0	31.6896	1.79769e+308	1.79769e+308	0.00137641	0.0216199	yes
ppa009464m	scaffold_5:9921048-9924955	OK	38.5561	217.324	2.49482	-3.74449	0.000180758	0.00462912	yes
ppa009472m	scaffold_6:20275115-20276699	OK	3.586	22.1037	2.62384	-3.33052	0.000866848	0.0154843	yes
ppa009473m	scaffold_7:21242483-21244861	OK	12.0891	72.1772	2.57783	-3.68979	0.00022444	0.00545513	yes
ppa009496m	scaffold_8:114715-116742	OK	111.521	468.893	2.07195	-2.93625	0.00332209	0.0420064	yes
ppa009513m	scaffold_7:2480885-2482027	OK	1.04529	15.1826	3.86044	-4.09449	4.23096e-05	0.00141449	yes
ppa009517m	scaffold_6:28637285-28638634	OK	0.298542	10.5309	5.14055	-3.27847	0.00104372	0.0178106	yes
ppa009523m	scaffold_2:25217949-25218987	OK	17.4297	91.6537	2.39465	-3.51607	0.000437983	0.00922341	yes
ppa009528m	scaffold_1:32328591-32331304	OK	0.550996	29.1541	5.72551	-6.52404	6.84386e-11	1.47006e-08	yes
ppa009534m	scaffold_1:33179463-33180820	OK	30.3754	853.504	4.81242	-6.44826	1.13138e-10	2.31276e-08	yes
ppa009537m	scaffold_7:3370537-3373531	OK	53.8337	11.5955	-2.21495	3.21326	0.00131236	0.0209588	yes
ppa009543m	scaffold_1:26274737-26277033	OK	29.2922	1068.26	5.1886	-6.78347	1.17326e-11	3.25183e-09	yes
ppa009545m	scaffold_1:3458334-3460668	OK	35.3567	5.86912	-2.59077	3.524	0.000425084	0.00903124	yes
ppa009550m	scaffold_1:29346817-29348548	OK	1.20683	49.4567	5.35687	-5.88203	4.05257e-09	5.52693e-07	yes
ppa009554m	scaffold_3:17407085-17410384	OK	26.674	117.037	2.13346	-3.2358	0.00121303	0.0197768	yes
ppa009597m	scaffold_2:26367639-26369123	OK	1.86599	21.5718	3.53114	-4.07888	4.52528e-05	0.00148913	yes
ppa009633m	scaffold_7:21236837-21239393	OK	6.93325	39.4786	2.50947	-3.5233	0.000426216	0.00903124	yes
ppa009635m	scaffold_6:2210542-2212631	OK	0.974924	15.4249	3.98383	-4.24156	2.21968e-05	0.000836467	yes
ppa009645m	scaffold_1:41597082-41600740	OK	2.09169	108.505	5.69694	-7.01961	2.22489e-12	7.64649e-10	yes
ppa009653m	scaffold_4:16900209-16901685	OK	33.7485	352.254	3.38372	-4.90746	9.22649e-07	5.63083e-05	yes
ppa009661m	scaffold_4:16886984-16888450	OK	35.6194	391.617	3.45871	-4.98892	6.07174e-07	4.00737e-05	yes
ppa009679m	scaffold_1:46661093-46661942	OK	318.604	37.1544	-3.10016	4.56546	4.98407e-06	0.000233458	yes
ppa009684m	scaffold_1:35637464-35638378	OK	60.8602	295.048	2.27738	-3.41713	0.00063285	0.0124089	yes
ppa009698m	scaffold_4:3332051-3333942	OK	4.16709	30.5718	2.87509	-3.58745	0.000333925	0.00750087	yes
ppa009712m	scaffold_6:18513270-18514119	OK	543.355	92.886	-2.54836	3.6958	0.000219196	0.0053866	yes
ppa009739m	scaffold_6:27613926-27614972	OK	25.3049	149.424	2.56192	-3.82637	0.000130044	0.00354712	yes
ppa009757m	scaffold_5:15263390-15266519	OK	46.6222	232.39	2.31746	-3.46592	0.000528423	0.0106828	yes
ppa009763m	scaffold_1:40214326-40217481	OK	49.1705	204.308	2.05488	-3.11603	0.00183304	0.0268763	yes
ppa009785m	scaffold_2:23697063-23698935	OK	3.47683	50.5001	3.86044	-4.78479	1.71163e-06	9.45747e-05	yes
ppa009796m	scaffold_1:35524307-35526190	OK	49.3837	2.4791	-4.31615	5.28038	1.28916e-07	1.06504e-05	yes
ppa009806m	scaffold_1:29340125-29341080	OK	4.31545	41.8939	3.27916	-4.1355	3.54188e-05	0.00123456	yes
ppa009823m	scaffold_3:10293643-10294617	OK	0.61937	7.71103	3.63805	-3.05276	0.00226746	0.0315745	yes
ppa009840m	scaffold_6:17146963-17150475	OK	21.1162	4.00464	-2.39861	3.03689	0.00239031	0.0327814	yes
ppa009844m	scaffold_1:19536645-19537921	OK	0.874519	7.07693	3.01656	-3.00894	0.00262164	0.0351322	yes
ppa009865m	scaffold_6:27939739-27941485	OK	6.41203	46.5666	2.86044	-3.95604	7.62018e-05	0.00230132	yes
ppa009872m	scaffold_7:15161204-15162269	OK	0.264446	23.0461	6.44541	-4.17314	3.00425e-05	0.00107552	yes
ppa009883m	scaffold_4:12967406-12969465	OK	2.77422	17.9088	2.69052	-3.13615	0.00171179	0.0254679	yes
ppa009904m	scaffold_3:2810582-2812195	OK	23.9692	142.617	2.57289	-3.85029	0.000117979	0.00333996	yes
ppa009927m	scaffold_7:19213742-19214635	OK	87.8589	591.29	2.7506	-3.93582	8.2914e-05	0.00245231	yes
ppa009942m	scaffold_3:17290318-17291325	OK	69.6294	11.1397	-2.64398	3.63359	0.000279505	0.00657046	yes
ppa009969m	scaffold_5:3877894-3879217	OK	7.10016	39.5101	2.4763	-3.23102	0.00123349	0.0199777	yes
ppa009997m	scaffold_7:17137969-17139156	OK	242.277	4.62364	-5.71148	7.37087	1.6942e-13	7.46491e-11	yes
ppa010024m	scaffold_1:10645931-10649187	OK	43.1583	282.383	2.70994	-3.44361	0.000573999	0.0114485	yes
ppa010066m	scaffold_10:271763-272765	OK	130.756	820.155	2.64902	-3.58416	0.000338168	0.00754687	yes
ppa010069m	scaffold_6:28334821-28336241	OK	3.32988	123.678	5.21498	-6.44658	1.144e-10	2.31276e-08	yes
ppa010081m	scaffold_4:3727961-3728810	OK	84.2818	345.6	2.03581	-3.05075	0.00228272	0.0316341	yes
ppa010093m	scaffold_3:14206347-14207814	OK	119.589	467.319	1.96632	-2.86091	0.0042243	0.0497877	yes
ppa010137m	scaffold_7:8119843-8121305	OK	12.6738	120.122	3.24459	-4.65584	3.22664e-06	0.000165512	yes
ppa010181m	scaffold_8:1630468-1632381	OK	11.1445	1.52708	-2.86748	3.25583	0.00113061	0.0188706	yes
ppa010208m	scaffold_5:12309091-12311908	OK	8.0042	65.6236	3.03539	-4.24812	2.15574e-05	0.000819563	yes
ppa010275m	scaffold_8:19090028-19091121	OK	1.43878	41.4975	4.8501	-5.48328	4.17502e-08	3.94195e-06	yes
ppa010289m	scaffold_6:24321189-24322666	OK	0.223992	21.8444	6.60768	-4.2844	1.83236e-05	0.000704413	yes
ppa010302m	scaffold_8:2320443-2323252	OK	0.708642	446.024	9.29785	-9.35139	0	0	yes
ppa010333m	scaffold_1:34053690-34055684	OK	5.48781	28.8668	2.39511	-3.06596	0.00216969	0.0307898	yes
ppa010337m	scaffold_6:10606326-10607559	OK	8.59788	0.713613	-3.59077	3.05538	0.00224775	0.0314874	yes
ppa010340m	scaffold_5:7934424-7935186	OK	2.49801	15.1796	2.60329	-2.90921	0.0036234	0.0449563	yes
ppa010342m	scaffold_8:19899692-19902240	OK	5.30226	63.109	3.57316	-4.93542	7.99765e-07	4.99751e-05	yes
ppa010344m	scaffold_1:25444711-25448056	OK	7.88839	71.4448	3.17903	-4.40845	1.04112e-05	0.000435217	yes
ppa010361m	scaffold_1:39812412-39813712	OK	48.6569	0.291796	-7.38154	4.89219	9.97186e-07	6.03368e-05	yes
ppa010364m	scaffold_2:21879560-21881026	OK	0.254965	9.25829	5.18237	-3.30692	0.000943289	0.0165066	yes
ppa010375m	scaffold_3:19497381-19498954	OK	1.9694	175.944	6.48122	-7.82955	4.88498e-15	3.49765e-12	yes
ppa010382m	scaffold_2:23574214-23576212	OK	13.3815	252.374	4.23726	-5.94458	2.77165e-09	4.00236e-07	yes
ppa010383m	scaffold_2:16721468-16724473	OK	0.835501	7.80137	3.22301	-3.14162	0.00168014	0.0250755	yes
ppa010388m	scaffold_4:9009362-9012115	OK	6.32554	34.6508	2.45363	-3.24859	0.00115978	0.0190714	yes
ppa010430m	scaffold_3:19396609-19397388	OK	1.38523	24.7909	4.16161	-4.45434	8.41504e-06	0.000364242	yes
ppa010436m	scaffold_8:20490970-20493973	OK	5.02448	39.2333	2.96503	-3.84809	0.000119041	0.00335344	yes
ppa010456m	scaffold_4:300612-302437	OK	108.489	896.104	3.04612	-3.90428	9.45071e-05	0.0027479	yes
ppa010458m	scaffold_1:33487562-33488730	OK	6.30301	41.4154	2.71605	-3.6463	0.00026604	0.00629702	yes
ppa010471m	scaffold_3:9873537-9874589	OK	146.747	3.71279	-5.30469	6.72287	1.78184e-11	4.59616e-09	yes
ppa010473m	scaffold_3:9897781-9898863	OK	150.656	3.60177	-5.38641	6.82581	8.74278e-12	2.54637e-09	yes
ppa010476m	scaffold_2:26296457-26298475	OK	0.898136	6.12327	2.7693	-3.11448	0.00184271	0.0269719	yes
ppa010479m	scaffold_3:10476679-10477739	OK	69.5431	2.89247	-4.58753	5.71399	1.10355e-08	1.29886e-06	yes
ppa010497m	scaffold_8:14441367-14442897	OK	48.3908	195.547	2.01471	-3.0593	0.00221853	0.0312459	yes
ppa010510m	scaffold_1:38147791-38148761	OK	2.77529	82.7803	4.89858	-5.91245	3.37047e-09	4.74738e-07	yes
ppa010511m	scaffold_8:15245779-15247363	OK	64.5405	260.755	2.01441	-3.00899	0.00262114	0.0351322	yes
ppa010522m	scaffold_3:9889230-9890101	OK	363.058	10.0171	-5.17967	6.84791	7.49378e-12	2.25918e-09	yes
ppa010551m	scaffold_1:23825708-23826849	OK	4.67538	24.9146	2.41384	-3.144	0.00166657	0.0250117	yes
ppa010574m	scaffold_6:18327355-18328549	OK	0.20114	10.8513	5.75353	-3.69769	0.000217574	0.00537184	yes
ppa010601m	scaffold_7:21251825-21252701	OK	1.06295	16.1744	3.92756	-3.91154	9.17099e-05	0.00267109	yes
ppa010621m	scaffold_7:8544209-8545350	OK	263.465	30.12	-3.12882	4.60291	4.16621e-06	0.000203966	yes
ppa010634m	scaffold_3:11443853-11445057	OK	253.423	32.089	-2.9814	4.40796	1.04347e-05	0.000435217	yes
ppa010650m	scaffold_1:38153157-38153972	OK	0	60.129	1.79769e+308	1.79769e+308	0.000855864	0.01532	yes
ppa010653m	scaffold_5:10327789-10329216	OK	3.92371	36.1282	3.20284	-4.09623	4.19929e-05	0.00140939	yes
ppa010654m	scaffold_3:19591404-19592794	OK	53.241	333.605	2.64753	-3.9433	8.03682e-05	0.00239488	yes
ppa010658m	scaffold_3:11423623-11424776	OK	35.2767	4.8189	-2.87194	3.7614	0.000168966	0.00437275	yes
ppa010660m	scaffold_8:1884467-1885761	OK	9.4448	1.36095	-2.79491	2.99375	0.0027557	0.0361481	yes
ppa010691m	scaffold_6:24233452-24234791	OK	34.2683	412.026	3.58779	-5.12648	2.95215e-07	2.12258e-05	yes
ppa010714m	scaffold_1:46335146-46342262	OK	15.4711	1.81221	-3.09375	3.54196	0.000397165	0.00859557	yes
ppa010717m	scaffold_1:31693821-31694823	OK	25.2666	141.129	2.48171	-3.69129	0.000223118	0.00544046	yes
ppa010758m	scaffold_1:46362692-46371377	OK	21.3236	102.963	2.2716	-3.31361	0.000921004	0.016166	yes
ppa010795m	scaffold_1:3778762-3779998	OK	31.5219	340.994	3.43532	-4.97862	6.40376e-07	4.13693e-05	yes
ppa010820m	scaffold_4:25311956-25314333	OK	9.64301	52.2733	2.43852	-3.39747	0.000680123	0.0132358	yes
ppa010822m	scaffold_1:46344190-46351743	OK	29.6485	3.91271	-2.92172	3.54567	0.000391614	0.00848612	yes
ppa010848m	scaffold_7:14909818-14913079	OK	1.06485	16.5714	3.95998	-3.94768	7.89129e-05	0.00236244	yes
ppa010854m	scaffold_1:36520225-36521004	OK	15.5838	306.114	4.29595	-5.93942	2.86036e-09	4.09604e-07	yes
ppa010869m	scaffold_1:26350178-26351673	OK	81.227	1494.56	4.20162	-5.39721	6.76864e-08	6.08965e-06	yes
ppa010884m	scaffold_4:1365093-1366308	OK	66.6735	568.821	3.09279	-4.4438	8.83855e-06	0.000379704	yes
ppa010947m	scaffold_1:19681810-19682966	OK	34.9551	2.85233	-3.61529	4.21054	2.54766e-05	0.000935449	yes
ppa010952m	scaffold_1:19780772-19782248	OK	37.3215	3.24752	-3.5226	4.44506	8.78668e-06	0.000379372	yes
ppa010953m	scaffold_4:6053318-6054237	OK	52.9151	300.497	2.5056	-3.74472	0.000180592	0.00462912	yes
ppa010958m	scaffold_7:21509127-21510179	OK	88.0048	844.873	3.26308	-4.64947	3.32794e-06	0.000168694	yes
ppa010959m	scaffold_7:9933048-9934144	OK	1.80696	17.6221	3.28575	-3.55915	0.000372062	0.00816901	yes
ppa010986m	scaffold_2:19698398-19700570	OK	1.41829	12.0659	3.08871	-3.32245	0.000892319	0.0157753	yes
ppa010990m	scaffold_1:11058970-11060359	OK	0.47131	20.3944	5.43535	-4.73888	2.14901e-06	0.000116128	yes
ppa010994m	scaffold_1:29155116-29156202	OK	37.7035	174.854	2.21338	-3.35109	0.000804932	0.0147777	yes
ppa011014m	scaffold_1:27134557-27136178	OK	8.25568	117.171	3.82708	-5.13233	2.86182e-07	2.06628e-05	yes
ppa011015m	scaffold_3:17375719-17378775	OK	13.8738	55.0353	1.98799	-3.0084	0.00262629	0.0351481	yes
ppa011018m	scaffold_1:9548895-9551174	OK	2.37999	20.1831	3.08412	-3.39286	0.000691663	0.0134203	yes
ppa011048m	scaffold_1:37299305-37302230	OK	171.883	34.0251	-2.33676	3.50783	0.000451782	0.00943308	yes
ppa011055m	scaffold_6:5442323-5443950	OK	13.7882	58.2181	2.07803	-2.90446	0.00367891	0.0454156	yes
ppa011098m	scaffold_5:17916660-17917727	OK	17.5362	103.177	2.55671	-3.75913	0.000170505	0.00440295	yes
ppa011123m	scaffold_1:46353151-46360953	OK	188.155	25.179	-2.90163	4.25101	2.12805e-05	0.000810829	yes
ppa011140m	scaffold_1:44884634-44891122	OK	0.493502	8.96001	4.18237	-3.55317	0.00038062	0.0082801	yes
ppa011144m	scaffold_7:14269736-14270416	OK	4.18332	25.1727	2.58914	-3.05348	0.00226207	0.0315745	yes
ppa011153m	scaffold_1:32181530-32182425	OK	31.6888	179.933	2.50541	-3.67923	0.000233935	0.00564599	yes
ppa011221m	scaffold_2:26090249-26091573	OK	1.95416	12.7727	2.70844	-3.2086	0.00133381	0.0212058	yes
ppa011223m	scaffold_5:12515891-12516666	OK	62.6878	6.37623	-3.29741	4.21174	2.53417e-05	0.000932487	yes
ppa011229m	scaffold_6:28580887-28581841	OK	78.7718	381.264	2.27504	-3.40287	0.00066682	0.0129917	yes
ppa011245m	scaffold_1:32659432-32661317	OK	13.0462	1.42476	-3.19484	3.33681	0.000847447	0.0152487	yes
ppa011249m	scaffold_5:1635786-1638089	OK	3.54001	22.0362	2.63805	-3.01441	0.00257478	0.034702	yes
ppa011261m	scaffold_8:13172359-13174101	OK	0.990358	7.46635	2.91438	-2.9605	0.00307136	0.0393578	yes
ppa011263m	scaffold_6:25583079-25584508	OK	59.1852	645.312	3.44669	-4.85607	1.19741e-06	7.05575e-05	yes
ppa011283m	scaffold_6:4630070-4632816	OK	20.3229	106.718	2.39263	-3.59243	0.000327609	0.00739769	yes
ppa011307m	scaffold_3:95676-96874	OK	0.261323	159.417	9.25276	-6.0288	1.65178e-09	2.48984e-07	yes
ppa011329m	scaffold_6:27839431-27842403	OK	361.697	67.519	-2.42142	3.57436	0.000351089	0.00778124	yes
ppa011334m	scaffold_4:8396273-8397305	OK	5.905	30.9419	2.38955	-2.90815	0.00363574	0.045012	yes
ppa011346m	scaffold_7:16956303-16959883	OK	5.14355	61.5586	3.58112	-4.84946	1.23796e-06	7.26047e-05	yes
ppa011352m	scaffold_4:2548983-2549715	OK	0.754267	52.4302	6.11918	-5.386	7.20445e-08	6.44799e-06	yes
ppa011366m	scaffold_6:20564971-20565657	OK	14.4594	118.296	3.03233	-4.18529	2.84804e-05	0.00103446	yes
ppa011367m	scaffold_2:24997063-24999001	OK	24.7154	143.653	2.5391	-3.76453	0.000166861	0.00432479	yes
ppa011370m	scaffold_3:1870421-1871760	OK	12.4761	131.214	3.39468	-4.81621	1.46311e-06	8.2433e-05	yes
ppa011371m	scaffold_4:8411970-8413376	OK	47.7535	201.115	2.07434	-3.1526	0.00161823	0.0244576	yes
ppa011379m	scaffold_6:24723884-24725073	OK	6.20427	117.395	4.24197	-5.60227	2.11567e-08	2.23325e-06	yes
ppa011383m	scaffold_8:21156899-21157789	OK	6.95101	75.9335	3.44944	-4.45929	8.22328e-06	0.000358652	yes
ppa011385m	scaffold_7:19121189-19121828	OK	0.686639	22.3211	5.02271	-3.83418	0.000125984	0.00347496	yes
ppa011391m	scaffold_7:12788590-12792220	OK	41.8721	7.31064	-2.51792	3.05141	0.00227772	0.0315903	yes
ppa011392m	scaffold_1:39729065-39730055	OK	6.37204	55.7793	3.1299	-3.99676	6.42155e-05	0.00198111	yes
ppa011426m	scaffold_3:5576591-5577657	OK	2.33581	69.0658	4.88598	-5.89686	3.70476e-09	5.13409e-07	yes
ppa011430m	scaffold_1:30408756-30410218	OK	4.14845	49.7345	3.5836	-4.3019	1.69342e-05	0.000666359	yes
ppa011438m	scaffold_7:13262406-13263320	OK	95.0765	839.461	3.1423	-4.31916	1.56623e-05	0.000625909	yes
ppa011441m	scaffold_1:21656568-21659875	OK	4.64162	42.3773	3.19059	-3.84282	0.000121628	0.00339846	yes
ppa011460m	scaffold_7:19116188-19116865	OK	34.0998	422.352	3.63061	-5.22648	1.72772e-07	1.3434e-05	yes
ppa011466m	scaffold_5:8621652-8622901	OK	59.7904	9.16988	-2.70494	3.73024	0.000191299	0.00486284	yes
ppa011467m	scaffold_7:19126473-19127203	OK	12.682	273.359	4.42994	-6.0163	1.78449e-09	2.6435e-07	yes
ppa011469m	scaffold_8:20250030-20253666	OK	60.4761	15.9907	-1.91913	2.88166	0.0039558	0.0475693	yes
ppa011478m	scaffold_2:24342949-24343967	OK	0.244629	23.8571	6.60768	-4.2844	1.83236e-05	0.000704413	yes
ppa011519m	scaffold_1:42780997-42782521	OK	44.2507	496.258	3.48732	-4.988	6.1009e-07	4.00737e-05	yes
ppa011523m	scaffold_1:38545199-38546068	OK	77.3486	833.761	3.43019	-4.75174	2.0167e-06	0.000109668	yes
ppa011526m	scaffold_1:36341698-36342460	OK	0.888954	19.3678	4.44541	-3.79921	0.000145157	0.00385531	yes
ppa011556m	scaffold_5:8997949-8999962	OK	1.32752	11.5691	3.12348	-3.36401	0.000768176	0.0144424	yes
ppa011580m	scaffold_3:5587449-5588300	OK	12.8315	86.2842	2.74941	-3.69295	0.000221671	0.00542621	yes
ppa011607m	scaffold_2:24339277-24340544	OK	5.24516	102.616	4.29013	-5.77883	7.52223e-09	9.45954e-07	yes
ppa011625m	scaffold_6:220201-221695	OK	3.57177	70.6359	4.30569	-5.33874	9.35934e-08	7.96193e-06	yes
ppa011637m	scaffold_7:17143213-17144411	OK	11.6056	320.977	4.78958	-6.47973	9.18883e-11	1.92562e-08	yes
ppa011641m	scaffold_6:23725233-23725960	OK	14.8488	64.7817	2.12524	-2.94068	0.00327498	0.0415944	yes
ppa011649m	scaffold_5:12706631-12707266	OK	3.69606	31.6355	3.09748	-3.60012	0.000318067	0.00730152	yes
ppa011654m	scaffold_8:8305048-8306240	OK	0.430077	49.0818	6.83445	-4.43942	9.02e-06	0.000386533	yes
ppa011656m	scaffold_1:42216199-42216923	OK	8.42458	39.7289	2.23751	-2.89872	0.00374689	0.0460562	yes
ppa011716m	scaffold_3:6138976-6139869	OK	9.24831	43.777	2.24291	-3.04119	0.00235647	0.0325249	yes
ppa011722m	scaffold_1:30460556-30463183	OK	15.2816	77.2307	2.33738	-3.38517	0.000711342	0.0136881	yes
ppa011729m	scaffold_1:10670248-10672100	OK	11.6529	219.036	4.23241	-5.77501	7.69482e-09	9.58172e-07	yes
ppa011741m	scaffold_2:2384046-2385405	OK	13.3409	66.1289	2.30943	-3.07446	0.00210882	0.0301732	yes
ppa011751m	scaffold_3:20561867-20564971	OK	0.417455	161.547	8.59612	-5.61001	2.02315e-08	2.20037e-06	yes
ppa011762m	scaffold_2:21941786-21943199	OK	7.90587	0.341759	-4.53187	3.94158	8.09481e-05	0.0023983	yes
ppa011794m	scaffold_8:21413502-21414268	OK	1.41727	29.4079	4.37502	-4.71061	2.46981e-06	0.000130588	yes
ppa011832m	scaffold_3:391552-393132	OK	10.1484	57.766	2.50897	-3.47054	0.000519412	0.0105628	yes
ppa011840m	scaffold_7:21825307-21826519	OK	9.91132	69.487	2.80959	-3.84658	0.000119776	0.00336862	yes
ppa011846m	scaffold_5:11540262-11540903	OK	0.455665	107.313	7.87964	-5.14171	2.72243e-07	1.97798e-05	yes
ppa011853m	scaffold_8:3171801-3173223	OK	21.8168	2750.44	6.97808	-7.60737	2.79776e-14	1.55086e-11	yes
ppa011859m	scaffold_6:8736869-8739288	OK	6.69074	76.8527	3.52186	-4.92288	8.52814e-07	5.2526e-05	yes
ppa011874m	scaffold_1:9092282-9092897	OK	0	38.704	1.79769e+308	1.79769e+308	0.00197103	0.0285343	yes
ppa011885m	scaffold_1:2657610-2658481	OK	202.113	30.3538	-2.73521	4.06355	4.83326e-05	0.00157003	yes
ppa011892m	scaffold_1:16562276-16564850	OK	25.1547	146.895	2.54589	-3.46597	0.000528318	0.0106828	yes
ppa011917m	scaffold_5:2337317-2338341	OK	153.017	19.9755	-2.93739	4.09714	4.1828e-05	0.0014066	yes
ppa011935m	scaffold_3:4620366-4623705	OK	4.78916	31.6426	2.72402	-3.51536	0.00043916	0.00923687	yes
ppa011965m	scaffold_1:31027463-31028268	OK	4.63857	58.7805	3.66359	-4.65289	3.27319e-06	0.00016641	yes
ppa011984m	scaffold_1:40441553-40443347	OK	15.0203	83.7045	2.47839	-3.40765	0.000655244	0.0127806	yes
ppa011990m	scaffold_8:14216847-14217539	OK	1.63218	14.3936	3.14055	-3.25225	0.00114495	0.0189545	yes
ppa011991m	scaffold_8:14188674-14189536	OK	24.6848	126.912	2.36214	-3.32777	0.000875454	0.015584	yes
ppa012014m	scaffold_4:2667443-2668380	OK	0.271661	6.76426	4.63805	-2.9389	0.00329379	0.0417716	yes
ppa012017m	scaffold_2:12747607-12749351	OK	3.10332	27.7694	3.16161	-4.21664	2.47975e-05	0.000916387	yes
ppa012053m	scaffold_7:17385680-17386789	OK	2.71537	64.1686	4.56264	-5.57079	2.53583e-08	2.59379e-06	yes
ppa012062m	scaffold_5:11556103-11556716	OK	1.94743	14.143	2.86044	-2.93436	0.00334236	0.0421321	yes
ppa012071m	scaffold_4:5644595-5645799	OK	2.07424	20.4439	3.30102	-3.69119	0.000223203	0.00544046	yes
ppa012080m	scaffold_5:11023116-11026277	OK	2.18136	25.8643	3.56766	-4.12573	3.69556e-05	0.00127519	yes
ppa012081m	scaffold_3:673004-673906	OK	12.1501	0.350154	-5.11684	3.31721	0.000909207	0.0160244	yes
ppa012088m	scaffold_7:17905052-17906360	OK	0.793332	11.1114	3.80798	-3.20772	0.00133794	0.0212058	yes
ppa012103m	scaffold_7:20494375-20495417	OK	3.36788	62.0206	4.20284	-5.03408	4.80153e-07	3.21048e-05	yes
ppa012110m	scaffold_6:10420779-10421580	OK	0.667092	7.95912	3.57665	-2.99703	0.00272622	0.0360087	yes
ppa012116m	scaffold_3:15927130-15928357	OK	49.2641	296.156	2.58775	-3.8331	0.00012654	0.00347746	yes
ppa012123m	scaffold_3:12230356-12231711	OK	50.2906	962.988	4.25916	-5.74714	9.0763e-09	1.12207e-06	yes
ppa012139m	scaffold_3:18522086-18523783	OK	84.2994	20.5151	-2.03883	2.94193	0.00326169	0.0414869	yes
ppa012155m	scaffold_1:6870630-6871240	OK	15.2041	123.648	3.0237	-4.12723	3.67156e-05	0.00126946	yes
ppa012167m	scaffold_1:7346028-7347974	OK	0.72622	7.23303	3.31612	-3.59586	0.000323319	0.00733739	yes
ppa012188m	scaffold_1:3576821-3578191	OK	100.62	20.5496	-2.29174	3.38164	0.000720539	0.0138189	yes
ppa012201m	scaffold_1:9141639-9143446	OK	0.557771	17.3603	4.95998	-3.15597	0.00159963	0.0242828	yes
ppa012210m	scaffold_3:2907469-2908681	OK	6.18205	68.3011	3.46575	-4.53135	5.86088e-06	0.000269287	yes
ppa012218m	scaffold_6:13185290-13187684	OK	76.53	329.543	2.10637	-3.18651	0.00144	0.0223734	yes
ppa012247m	scaffold_5:13092040-13094213	OK	59.6274	269.605	2.1768	-3.28009	0.00103775	0.0177884	yes
ppa012259m	scaffold_4:2966444-2967132	OK	7.81693	67.0137	3.09978	-4.03343	5.4969e-05	0.00173638	yes
ppa012260m	scaffold_1:6419479-6420046	OK	4.38841	72.8465	4.05309	-4.84066	1.29411e-06	7.48752e-05	yes
ppa012272m	scaffold_1:29976388-29977962	OK	35.687	5.60037	-2.6718	3.43597	0.000590435	0.0117431	yes
ppa012290m	scaffold_3:7236319-7238591	OK	0.532418	57.447	6.75353	-4.38417	1.16426e-05	0.000482089	yes
ppa012302m	scaffold_1:36018709-36020437	OK	11.2784	73.4135	2.70248	-3.47412	0.000512522	0.0104351	yes
ppa012311m	scaffold_7:21860850-21862678	OK	8.83505	51.4718	2.54247	-3.53652	0.000405434	0.00871962	yes
ppa012360m	scaffold_7:20209026-20209773	OK	1.25764	29.575	4.55559	-4.61876	3.86041e-06	0.000190459	yes
ppa012361m	scaffold_5:17825694-17827120	OK	1.35153	29.9134	4.46813	-4.51958	6.19611e-06	0.000280195	yes
ppa012362m	scaffold_4:25691144-25692421	OK	5.53775	47.6383	3.10475	-4.13865	3.49363e-05	0.00122021	yes
ppa012380m	scaffold_3:5219080-5220944	OK	10.2181	85.3259	3.06186	-4.28493	1.82795e-05	0.000704413	yes
ppa012383m	scaffold_6:8985529-8986805	OK	3.476	53.064	3.93223	-4.59425	4.34312e-06	0.000210231	yes
ppa012395m	scaffold_2:20047614-20049207	OK	1.8464	46.228	4.64598	-5.11905	3.07082e-07	2.18054e-05	yes
ppa012402m	scaffold_5:8739615-8740492	OK	14.7502	76.8479	2.38128	-3.36242	0.000772626	0.0144874	yes
ppa012425m	scaffold_3:17704184-17704768	OK	23.0565	100.032	2.11722	-2.96833	0.00299427	0.0386288	yes
ppa012426m	scaffold_5:17692583-17693414	OK	38.1634	190.062	2.31621	-3.48787	0.000486883	0.0100681	yes
ppa012428m	scaffold_5:17185063-17185736	OK	25.8991	121.135	2.22564	-3.22323	0.00126754	0.0203184	yes
ppa012435m	scaffold_6:23505925-23508682	OK	61.6933	654.671	3.40759	-4.32022	1.55874e-05	0.000624367	yes
ppa012463m	scaffold_4:2908050-2908946	OK	0	41.6806	1.79769e+308	1.79769e+308	0.00123321	0.0199777	yes
ppa012496m	scaffold_152:906-6045	OK	2.28507	43.4914	4.25042	-5.00219	5.66831e-07	3.77536e-05	yes
ppa012507m	scaffold_1:33026578-33028018	OK	15.3052	95.2736	2.63805	-3.91811	8.92462e-05	0.00261708	yes
ppa012521m	scaffold_1:32203283-32204177	OK	127.846	588.038	2.2015	-3.14408	0.00166609	0.0250117	yes
ppa012538m	scaffold_2:22613061-22613897	OK	35.2884	208.879	2.56541	-3.83604	0.000125036	0.00345992	yes
ppa012548m	scaffold_1:29991999-29992835	OK	5.98642	54.2629	3.1802	-4.14363	3.41851e-05	0.00119885	yes
ppa012576m	scaffold_4:483975-485491	OK	83.956	441.147	2.39356	-3.38315	0.000716593	0.0137586	yes
ppa012595m	scaffold_6:27087669-27089498	OK	133.778	4460.87	5.05942	-5.37112	7.82501e-08	6.86045e-06	yes
ppa012607m	scaffold_4:2410795-2412574	OK	59.8502	254.758	2.0897	-3.15921	0.00158196	0.0241425	yes
ppa012615m	scaffold_1:30223136-30224206	OK	0	209.264	1.79769e+308	1.79769e+308	0.00088653	0.0157215	yes
ppa012617m	scaffold_8:15839346-15840059	OK	0.391211	96.5982	7.94791	-5.18677	2.13976e-07	1.59176e-05	yes
ppa012627m	scaffold_1:9573861-9574729	OK	9.67913	142.483	3.87977	-5.23276	1.66998e-07	1.31036e-05	yes
ppa012642m	scaffold_1:9585589-9586452	OK	11.6613	134.022	3.52266	-4.8297	1.36738e-06	7.75479e-05	yes
ppa012646m	scaffold_1:9565713-9566578	OK	26.4759	285.478	3.43062	-4.95549	7.21473e-07	4.57823e-05	yes
ppa012649m	scaffold_1:9560743-9561680	OK	8.75183	39.0535	2.15779	-2.86851	0.00412416	0.0490447	yes
ppa012650m	scaffold_1:9591410-9592414	OK	51.421	253.495	2.30153	-3.47736	0.00050638	0.010358	yes
ppa012660m	scaffold_12:660068-661356	OK	1.88744	31.8206	4.07546	-4.35112	1.35443e-05	0.000552839	yes
ppa012662m	scaffold_3:10949229-10949982	OK	6.89145	173.476	4.65378	-6.08247	1.18343e-09	1.88298e-07	yes
ppa012669m	scaffold_3:10960873-10961660	OK	6.43263	286.322	5.47608	-7.0596	1.66978e-12	5.8558e-10	yes
ppa012676m	scaffold_1:9554565-9555468	OK	2.94361	22.6352	2.94291	-3.43306	0.000596806	0.0118287	yes
ppa012696m	scaffold_3:10982656-10983277	OK	0.716278	10.6515	3.89439	-2.91295	0.00358037	0.0444866	yes
ppa012701m	scaffold_1:41197382-41198682	OK	44.5464	263.867	2.56643	-3.84122	0.000122426	0.00340969	yes
ppa012710m	scaffold_1:40764347-40764955	OK	0.492884	17.3862	5.14055	-3.27847	0.00104372	0.0178106	yes
ppa012737m	scaffold_1:38458542-38459174	OK	465.544	87.8171	-2.40634	3.62059	0.000293927	0.00686255	yes
ppa012767m	scaffold_1:10056652-10057395	OK	55.3122	9.06086	-2.60988	3.27406	0.00106015	0.0180015	yes
ppa012770m	scaffold_7:17557611-17558541	OK	14.8112	68.5794	2.21109	-3.16692	0.0015406	0.0235741	yes
ppa012792m	scaffold_1:9047448-9048050	OK	2.50157	124.576	5.63805	-6.42253	1.3403e-10	2.58784e-08	yes
ppa012800m	scaffold_5:12543719-12544306	OK	113.86	692.045	2.60361	-3.84886	0.000118671	0.00334851	yes
ppa012809m	scaffold_1:25817254-25818085	OK	25.033	5248.58	7.71195	-7.74243	9.76996e-15	6.45719e-12	yes
ppa012817m	scaffold_1:1420547-1421419	OK	1.85055	17.1841	3.21505	-3.21885	0.00128706	0.0206122	yes
ppa012818m	scaffold_6:4607828-4608290	OK	4.63073	34.4309	2.89439	-3.18935	0.00142595	0.0222154	yes
ppa012820m	scaffold_8:2765898-2766696	OK	16.4839	199.065	3.59411	-4.97902	6.39056e-07	4.13693e-05	yes
ppa012822m	scaffold_6:27372789-27373775	OK	2.40394	37.4107	3.95998	-4.52056	6.16759e-06	0.000279641	yes
ppa012828m	scaffold_5:1477288-1479342	OK	12.3626	288.584	4.54494	-6.09772	1.07589e-09	1.77425e-07	yes
ppa012846m	scaffold_4:453490-454571	OK	38.8266	159.008	2.03398	-3.09393	0.00197522	0.0285708	yes
ppa012860m	scaffold_3:6827633-6829570	OK	4.37964	24.2336	2.46813	-3.06643	0.00216634	0.0307898	yes
ppa012897m	scaffold_8:14900740-14902692	OK	0.577171	31.7367	5.78101	-3.71656	0.000201954	0.00507366	yes
ppa012902m	scaffold_1:37443585-37444624	OK	4.29047	23.0856	2.42779	-3.0622	0.00219714	0.0310745	yes
ppa012923m	scaffold_8:18743755-18745046	OK	74.2865	276.255	1.89483	-2.8892	0.00386222	0.0470364	yes
ppa012988m	scaffold_8:19474318-19476317	OK	5.31346	63.5264	3.57963	-4.72827	2.26438e-06	0.000120888	yes
ppa012991m	scaffold_6:11409982-11410896	OK	417.495	52.3803	-2.99466	4.41673	1.00205e-05	0.000424118	yes
ppa013018m	scaffold_3:18809759-18810532	OK	101.838	482.529	2.24434	-3.31765	0.00090777	0.0160155	yes
ppa013021m	scaffold_3:4015717-4017004	OK	80.0487	398.719	2.31642	-3.48084	0.000499847	0.0102744	yes
ppa013048m	scaffold_6:7724053-7724486	OK	3.91282	28.4164	2.86044	-2.99624	0.00273333	0.0360749	yes
ppa013054m	scaffold_5:13294393-13295398	OK	6.0053	39.6778	2.72402	-3.20483	0.00135144	0.0213253	yes
ppa013058m	scaffold_1:43071996-43072638	OK	312.327	1651.77	2.40289	-3.19095	0.00141804	0.0221122	yes
ppa013064m	scaffold_6:11126137-11128443	OK	23.3715	356.439	3.93083	-5.5136	3.51564e-08	3.41315e-06	yes
ppa013078m	scaffold_6:18251608-18252420	OK	8.6798	50.3229	2.53548	-3.20945	0.00132988	0.0211991	yes
ppa013081m	scaffold_1:38301931-38304221	OK	0	17.2485	1.79769e+308	1.79769e+308	0.00394036	0.0474916	yes
ppa013095m	scaffold_1:15750003-15750867	OK	16.7299	69.8511	2.06186	-2.86582	0.00415931	0.0492803	yes
ppa013096m	scaffold_3:16608688-16609305	OK	1.92857	131.557	6.09201	-6.72203	1.79203e-11	4.59616e-09	yes
ppa013098m	scaffold_4:8518558-8519295	OK	12.3287	56.2019	2.1886	-2.9746	0.00293373	0.0380122	yes
ppa013102m	scaffold_6:21625644-21626302	OK	6.57904	39.1337	2.57246	-3.20763	0.00133833	0.0212058	yes
ppa013107m	scaffold_4:8231699-8233570	OK	99.7402	420.887	2.07719	-3.10131	0.00192669	0.0279867	yes
ppa013127m	scaffold_1:35446647-35448531	OK	1.46633	25.5577	4.12348	-4.58704	4.49584e-06	0.000215801	yes
ppa013213m	scaffold_1:38191202-38191818	OK	0.483313	24.8208	5.68245	-3.64888	0.000263382	0.00625131	yes
ppa013228m	scaffold_7:16790612-16791305	OK	19.6469	1.65271	-3.5714	3.56919	0.000358087	0.00788894	yes
ppa013259m	scaffold_8:21560816-21561548	OK	217.229	987.956	2.18523	-3.02895	0.00245407	0.0334954	yes
ppa013267m	scaffold_3:14097633-14098184	OK	6.31229	581.065	6.52439	-7.97709	1.55431e-15	1.40575e-12	yes
ppa013277m	scaffold_3:3189863-3192551	OK	43.9309	199.775	2.18507	-3.28452	0.00102157	0.0175547	yes
ppa013299m	scaffold_1:26389579-26390489	OK	2.08727	84.455	5.33849	-6.07115	1.26998e-09	1.98605e-07	yes
ppa013313m	scaffold_4:4329558-4330296	OK	70.5345	469.468	2.73462	-4.07853	4.53221e-05	0.00148913	yes
ppa013317m	scaffold_2:22858797-22861527	OK	14.071	78.743	2.48443	-3.39516	0.000685897	0.0133331	yes
ppa013341m	scaffold_1:15215582-15216449	OK	101.673	724.459	2.83296	-4.08142	4.47607e-05	0.00147917	yes
ppa013361m	scaffold_1:36716704-36717635	OK	5.36857	36.4569	2.76358	-3.32555	0.000882443	0.0156652	yes
ppa013368m	scaffold_8:13402540-13403212	OK	70.7117	261.756	1.8882	-2.86593	0.00415782	0.0492803	yes
ppa013370m	scaffold_8:15853502-15854197	OK	15.3772	131.486	3.09604	-4.30367	1.67988e-05	0.000663612	yes
ppa013379m	scaffold_2:21042497-21046231	OK	1.93323	15.377	2.99169	-2.89569	0.00378329	0.0463284	yes
ppa013393m	scaffold_7:18772638-18773437	OK	0	227.424	1.79769e+308	1.79769e+308	0.000995201	0.0172394	yes
ppa013404m	scaffold_5:8338369-8338957	OK	0.518554	30.6655	5.88598	-3.78869	0.000151446	0.00398538	yes
ppa013406m	scaffold_7:19236556-19237094	OK	38.7516	203.495	2.39266	-3.48328	0.000495308	0.0101933	yes
ppa013410m	scaffold_4:4029143-4030346	OK	0.748596	18.2514	4.60768	-3.95212	7.74625e-05	0.00232712	yes
ppa013432m	scaffold_1:1125152-1125552	OK	1.01552	35.8221	5.14055	-3.27847	0.00104372	0.0178106	yes
ppa013434m	scaffold_8:19661524-19663893	OK	21.9816	86.5268	1.97685	-2.8875	0.00388323	0.0471586	yes
ppa013440m	scaffold_1:6426865-6427357	OK	0.691397	32.9964	5.57665	-3.57632	0.000348467	0.0077365	yes
ppa013442m	scaffold_34:19765-20682	OK	2.50616	21.4311	3.09616	-3.38677	0.000707216	0.0136242	yes
ppa013443m	scaffold_8:11032518-11033585	OK	8.88348	0.159592	-5.79866	3.14248	0.00167523	0.0250755	yes
ppa013500m	scaffold_5:4869591-4870219	OK	99.5626	454.106	2.18935	-3.29919	0.000969652	0.016882	yes
ppa013521m	scaffold_3:21501784-21503177	OK	0.334952	4.17009	3.63805	-3.05276	0.00226746	0.0315745	yes
ppa013533m	scaffold_2:24941805-24942935	OK	102.362	21.5717	-2.24647	3.21795	0.00129108	0.0206573	yes
ppa013543m	scaffold_3:1695882-1696583	OK	54.4893	9.56051	-2.51081	3.31085	0.000930137	0.016293	yes
ppa013552m	scaffold_3:15170247-15171175	OK	12.2003	94.0277	2.94617	-3.98063	6.87318e-05	0.00209785	yes
ppa013553m	scaffold_4:14238136-14239192	OK	0	479.528	1.79769e+308	1.79769e+308	0.0013821	0.0216697	yes
ppa013557m	scaffold_5:14377791-14378313	OK	1.87852	59.1177	4.97592	-5.09625	3.46452e-07	2.42997e-05	yes
ppa013565m	scaffold_6:25078614-25080938	OK	0	83.477	1.79769e+308	1.79769e+308	0.00145594	0.0226006	yes
ppa013573m	scaffold_2:21446404-21447186	OK	0.978501	25.3795	4.69694	-4.03653	5.4248e-05	0.0017231	yes
ppa013576m	scaffold_1:200447-201257	OK	0	113.022	1.79769e+308	1.79769e+308	0.000761994	0.0143733	yes
ppa013590m	scaffold_6:19875655-19876141	OK	12.7099	61.5363	2.27548	-2.87638	0.00402266	0.0481375	yes
ppa013598m	scaffold_1:24693221-24694040	OK	2.91406	21.4989	2.88316	-3.38487	0.000712128	0.0136881	yes
ppa013606m	scaffold_1:16146996-16147670	OK	45.5447	235.6	2.37098	-3.55465	0.000378479	0.00826403	yes
ppa013617m	scaffold_2:12215845-12216539	OK	5.28294	44.6909	3.08057	-3.83021	0.000128035	0.00350901	yes
ppa013625m	scaffold_4:13348042-13349280	OK	8.11886	66.4989	3.03398	-3.93481	8.32609e-05	0.00245834	yes
ppa013645m	scaffold_1:32474518-32475138	OK	11.0093	79.4573	2.85145	-3.77147	0.000162291	0.00423831	yes
ppa013650m	scaffold_4:9140314-9141469	OK	0.342731	79.2939	7.85399	-5.12477	2.97908e-07	2.12417e-05	yes
ppa013690m	scaffold_2:26315239-26315863	OK	243.691	58.0417	-2.06989	3.13191	0.00173673	0.0257276	yes
ppa013692m	scaffold_3:19664451-19665301	OK	149.835	703.097	2.23035	-3.35298	0.000799459	0.0147683	yes
ppa013698m	scaffold_1:9029560-9030071	OK	0	137.949	1.79769e+308	1.79769e+308	0.000801549	0.0147683	yes
ppa013711m	scaffold_7:21042801-21044707	OK	114.875	12.1299	-3.24343	4.68107	2.85375e-06	0.000147707	yes
ppa013712m	scaffold_4:18678434-18678932	OK	114.462	795.428	2.79687	-4.14551	3.39062e-05	0.0011915	yes
ppa013719m	scaffold_1:24966022-24966703	OK	24.2124	104.811	2.11397	-3.04631	0.00231671	0.0320019	yes
ppa013722m	scaffold_1:14611534-14611860	OK	463.243	3312.52	2.83809	-4.05802	4.94908e-05	0.00159559	yes
ppa013742m	scaffold_1:9009640-9010265	OK	3.31087	19.6284	2.56766	-2.86546	0.00416405	0.0492803	yes
ppa013777m	scaffold_8:20995031-20995801	OK	1.05544	45.2602	5.42232	-5.60099	2.13136e-08	2.23325e-06	yes
ppa013789m	scaffold_1:9067542-9068055	OK	8.37734	96.2735	3.52257	-4.42604	9.59774e-06	0.000410267	yes
ppa013805m	scaffold_1:10585378-10585691	OK	1.78321	138.754	6.28191	-4.06087	4.88908e-05	0.00157921	yes
ppa013811m	scaffold_2:24756349-24756866	OK	15.9044	130.684	3.03859	-4.064	4.82396e-05	0.00157003	yes
ppa013829m	scaffold_1:2977332-2978731	OK	115.243	21.1883	-2.44334	3.29044	0.00100032	0.0173107	yes
ppa013833m	scaffold_1:29538196-29538782	OK	13.553	77.0651	2.50747	-3.33916	0.000840332	0.0151524	yes
ppa013844m	scaffold_8:10657009-10657833	OK	0.856461	14.1893	4.05027	-3.86127	0.000112797	0.00321977	yes
ppa013846m	scaffold_8:10701098-10701876	OK	1.61892	23.9643	3.88779	-4.24386	2.19706e-05	0.000829765	yes
ppa013847m	scaffold_8:10724860-10725652	OK	1.58037	26.3802	4.06112	-4.45601	8.35e-06	0.000363257	yes
ppa013895m	scaffold_2:20846826-20847778	OK	8.25263	1.10477	-2.90111	2.99979	0.00270165	0.0358495	yes
ppa013898m	scaffold_1:30093135-30093965	OK	416.653	103.295	-2.01208	3.04763	0.00230654	0.0319385	yes
ppa013911m	scaffold_5:3964597-3965687	OK	2.29469	23.278	3.3426	-3.98508	6.7458e-05	0.00206631	yes
ppa013918m	scaffold_1:36265665-36266354	OK	1.30014	200.343	7.26766	-7.71565	1.19904e-14	7.10494e-12	yes
ppa013932m	scaffold_1:40341517-40341948	OK	0	292.127	1.79769e+308	1.79769e+308	0.000747038	0.0142376	yes
ppa013960m	scaffold_2:21738921-21740277	OK	1.15101	14.3298	3.63805	-3.05276	0.00226746	0.0315745	yes
ppa013971m	scaffold_6:292711-293152	OK	8.40171	160.386	4.25472	-5.24335	1.57684e-07	1.2603e-05	yes
ppa013976m	scaffold_8:12091187-12092949	OK	16.5426	1.90696	-3.11684	3.07096	0.00213375	0.0304285	yes
ppa013980m	scaffold_3:17445858-17446271	OK	245.77	20.7543	-3.56582	4.72547	2.29586e-06	0.000122143	yes
ppa013983m	scaffold_1:36283384-36284013	OK	4.99765	192.168	5.26498	-6.54573	5.92069e-11	1.28786e-08	yes
ppa013990m	scaffold_3:17447232-17447614	OK	293.864	39.4141	-2.89837	4.00154	6.29309e-05	0.00194497	yes
ppa013998m	scaffold_3:19683617-19684281	OK	0	25.5992	1.79769e+308	1.79769e+308	0.00287159	0.0373829	yes
ppa014004m	scaffold_3:19780857-19784295	OK	1.04437	84.3647	6.33593	-6.43662	1.22165e-10	2.41298e-08	yes
ppa014019m	scaffold_8:13322206-13322514	OK	201.764	19.3571	-3.38173	4.11833	3.81621e-05	0.00131156	yes
ppa014027m	scaffold_4:14220108-14220923	OK	484.475	112.209	-2.11023	3.1989	0.00137952	0.021649	yes
ppa014028m	scaffold_3:17444412-17444686	OK	282.702	48.4387	-2.54505	3.26479	0.00109547	0.0184917	yes
ppa014037m	scaffold_3:17415411-17416280	OK	99.3641	19.2612	-2.36703	3.44331	0.000574637	0.0114485	yes
ppa014055m	scaffold_4:11513533-11514029	OK	169.8	28.2995	-2.58499	3.61856	0.000296246	0.00687367	yes
ppa014086m	scaffold_1:35709304-35710474	OK	2.56939	224.719	6.45055	-7.85492	3.9968e-15	3.12187e-12	yes
ppa014099m	scaffold_1:29627453-29631109	OK	1.59297	17.7663	3.47935	-2.87389	0.00405447	0.0484169	yes
ppa014138m	scaffold_2:18978976-18979432	OK	18.1738	236.917	3.70445	-4.93439	8.04018e-07	5.00588e-05	yes
ppa014139m	scaffold_4:2588370-2588691	OK	18.3913	228.968	3.63805	-4.49015	7.11733e-06	0.000314407	yes
ppa014142m	scaffold_8:13306648-13306983	OK	216.664	33.6137	-2.68834	3.53267	0.000411382	0.00882546	yes
ppa014160m	scaffold_2:2472255-2472877	OK	21.9133	342.503	3.96624	-5.53497	3.11281e-08	3.0566e-06	yes
ppa014171m	scaffold_1:28721396-28722529	OK	108.596	1018.94	3.23003	-4.73376	2.20395e-06	0.000118352	yes
ppa014176m	scaffold_1:40334965-40335413	OK	0.816069	90.3102	6.79005	-4.40912	1.0379e-05	0.000435005	yes
ppa014177m	scaffold_1:40330297-40330746	OK	0.812738	62.397	6.26254	-4.04756	5.17543e-05	0.00164999	yes
ppa014209m	scaffold_1:40304210-40304682	OK	0	67.5771	1.79769e+308	1.79769e+308	0.00168104	0.0250755	yes
ppa014211m	scaffold_8:13371961-13372398	OK	246.123	10.6395	-4.53187	5.72295	1.04688e-08	1.25154e-06	yes
ppa014221m	scaffold_1:40326106-40326577	OK	0	36.1073	1.79769e+308	1.79769e+308	0.00366661	0.0453288	yes
ppa014256m	scaffold_1:35635070-35635571	OK	0	216.706	1.79769e+308	1.79769e+308	0.00248442	0.0338291	yes
ppa014259m	scaffold_8:15145518-15147105	OK	23.9706	131.451	2.45519	-3.02072	0.00252176	0.0341723	yes
ppa014318m	scaffold_6:5286087-5289311	OK	36.406	1502.58	5.36712	-5.49232	3.96696e-08	3.7662e-06	yes
ppa014321m	scaffold_6:4749648-4750263	OK	53.5347	6.77334	-2.98254	3.58663	0.000334977	0.00750344	yes
ppa014373m	scaffold_6:2285510-2287024	OK	45.729	177.161	1.95388	-2.88865	0.00386899	0.0470855	yes
ppa014426m	scaffold_1:1150770-1151468	OK	0.403089	15.0551	5.22301	-3.33459	0.00085425	0.01532	yes
ppa014437m	scaffold_5:17887034-17887524	OK	15.3171	221.755	3.85575	-5.1169	3.10598e-07	2.18742e-05	yes
ppa014506m	scaffold_4:10756792-10758432	OK	5.70287	102.555	4.16857	-5.23611	1.63998e-07	1.29273e-05	yes
ppa014532m	scaffold_1:700736-701567	OK	141.626	725.882	2.35765	-3.51294	0.000443176	0.00927592	yes
ppa014553m	scaffold_1:34270145-34271444	OK	19.9129	74.4301	1.90218	-2.87078	0.00409459	0.0487605	yes
ppa014581m	scaffold_2:24056244-24058179	OK	2.22311	18.4515	3.05309	-3.47005	0.000520353	0.0105694	yes
ppa014614m	scaffold_1:6120535-6123036	OK	4.1117	237.058	5.84936	-6.95477	3.53118e-12	1.15232e-09	yes
ppa014619m	scaffold_5:14056993-14060820	OK	4.16857	20.7924	2.31843	-3.0733	0.00211702	0.0302653	yes
ppa014645m	scaffold_1:35150782-35152683	OK	88.1829	0	-1.79769e+308	-1.79769e+308	0.000802599	0.0147683	yes
ppa014649m	scaffold_1:3487206-3489058	OK	0.896962	35.8275	5.31988	-4.6289	3.6762e-06	0.000182578	yes
ppa014652m	scaffold_2:17703350-17705215	OK	8.68292	46.47	2.42005	-3.27042	0.00107389	0.0182071	yes
ppa014674m	scaffold_4:6407632-6409924	OK	8.23581	1.52581	-2.43234	3.03297	0.00242162	0.0330915	yes
ppa014675m	scaffold_7:9198457-9200176	OK	0.45776	33.7192	6.20284	-4.00652	6.16188e-05	0.00190785	yes
ppa014687m	scaffold_6:28579614-28580421	OK	2.30868	80.2399	5.11918	-5.60181	2.12126e-08	2.23325e-06	yes
ppa014689m	scaffold_5:1626461-1627067	OK	2.97201	46.2512	3.95998	-4.52056	6.16759e-06	0.000279641	yes
ppa014707m	scaffold_6:13194493-13194835	OK	52.6495	499.831	3.24695	-4.50044	6.7814e-06	0.000301115	yes
ppa014744m	scaffold_1:38272061-38273506	OK	0.696865	74.4675	6.73959	-7.4299	1.0858e-13	5.11499e-11	yes
ppa014775m	scaffold_8:14636536-14638214	OK	17.7004	133.903	2.91934	-4.31079	1.62673e-05	0.00064858	yes
ppa014817m	scaffold_5:2041009-2042704	OK	0.672731	13.959	4.37502	-4.41418	1.01395e-05	0.000427051	yes
ppa014850m	scaffold_2:21978598-21980839	OK	162.136	31.5625	-2.36092	3.51496	0.000439817	0.00923938	yes
ppa014860m	scaffold_4:5332988-5334724	OK	12.9392	135.637	3.38993	-4.91029	9.09398e-07	5.58111e-05	yes
ppa014861m	scaffold_4:11090832-11093934	OK	0	15.6341	1.79769e+308	1.79769e+308	0.00112353	0.0188175	yes
ppa014874m	scaffold_4:17412444-17413941	OK	4.46616	0.319557	-3.80489	3.25381	0.00113868	0.0189545	yes
ppa014909m	scaffold_8:20106696-20107812	OK	9.07484	62.139	2.77555	-3.82663	0.000129911	0.00354712	yes
ppa014920m	scaffold_1:1497140-1498033	OK	54.4055	6.77338	-3.00581	3.70823	0.000208712	0.00520538	yes
ppa014926m	scaffold_1:43367462-43368815	OK	3.98605	22.4753	2.49531	-3.27487	0.00105709	0.0179878	yes
ppa014964m	scaffold_1:35610738-35611517	OK	11.0625	55.6203	2.32993	-3.08948	0.0020051	0.0288573	yes
ppa014976m	scaffold_1:32170556-32171475	OK	0	29.5128	1.79769e+308	1.79769e+308	0.00239029	0.0327814	yes
ppa014983m	scaffold_7:20152036-20153100	OK	159.137	0	-1.79769e+308	-1.79769e+308	0.000823551	0.0149632	yes
ppa015037m	scaffold_8:15323704-15326947	OK	0	16.1093	1.79769e+308	1.79769e+308	0.000876055	0.015584	yes
ppa015051m	scaffold_4:2020819-2022223	OK	6.13982	0.860805	-2.83444	3.04045	0.00236229	0.0325791	yes
ppa015208m	scaffold_1:9800953-9802609	OK	0.859239	19.2775	4.48772	-4.8461	1.2591e-06	7.35929e-05	yes
ppa015221m	scaffold_1:6411335-6412193	OK	6.54624	51.4899	2.97555	-3.91547	9.02295e-05	0.00263691	yes
ppa015249m	scaffold_1:27642886-27643590	OK	22.1249	3.44313	-2.68388	2.95205	0.00315671	0.0403608	yes
ppa015285m	scaffold_8:19264116-19265397	OK	71.1835	2.68552	-4.72827	6.05142	1.43577e-09	2.20288e-07	yes
ppa015287m	scaffold_8:15451502-15456874	OK	6.91122	0.298761	-4.53187	3.94158	8.09481e-05	0.0023983	yes
ppa015294m	scaffold_8:12519657-12521978	OK	0	12.574	1.79769e+308	1.79769e+308	0.00172057	0.0255763	yes
ppa015338m	scaffold_3:21496409-21497876	OK	463.445	26.2264	-4.14331	5.22322	1.75834e-07	1.36105e-05	yes
ppa015459m	scaffold_1:35226517-35232258	OK	4.73548	0.291448	-4.0222	4.73532	2.18711e-06	0.000117816	yes
ppa015512m	scaffold_2:21507523-21511202	OK	0.159177	2.47715	3.95998	-3.34727	0.000816112	0.0148876	yes
ppa015544m	scaffold_8:12017537-12019869	OK	0.490687	3.95694	3.01151	-3.05645	0.00223977	0.0314704	yes
ppa015553m	scaffold_2:9864392-9865402	OK	302.247	5.75369	-5.7151	5.08466	3.68278e-07	2.56214e-05	yes
ppa015565m	scaffold_5:16753350-16755120	OK	20.8539	4.22158	-2.30446	3.14177	0.00167931	0.0250755	yes
ppa015584m	scaffold_3:19293767-19295622	OK	12.2686	0.652744	-4.23231	4.56969	4.88448e-06	0.000229958	yes
ppa015619m	scaffold_1:27626743-27630506	OK	0.295664	6.44167	4.44541	-3.79921	0.000145157	0.00385531	yes
ppa015640m	scaffold_4:16046061-16047894	OK	15.769	2.28281	-2.78821	3.5967	0.000322284	0.00733526	yes
ppa015688m	scaffold_8:16272797-16273151	OK	2.6429	200.163	6.24291	-5.50166	3.76227e-08	3.59171e-06	yes
ppa015699m	scaffold_1:11337517-11339542	OK	4.70213	0.794156	-2.56582	2.87992	0.00397781	0.0477337	yes
ppa015753m	scaffold_1:36845237-36846653	OK	0.628166	5.43093	3.11198	-3.02318	0.00250133	0.0340324	yes
ppa015782m	scaffold_8:8079781-8080078	OK	0	765.319	1.79769e+308	1.79769e+308	0.00075726	0.0142997	yes
ppa015791m	scaffold_7:19152922-19154438	OK	34.3695	6.24012	-2.46148	3.31607	0.000912931	0.0160571	yes
ppa015804m	scaffold_8:13309636-13309891	OK	247.68	26.5502	-3.22168	3.78358	0.00015459	0.00406189	yes
ppa015821m	scaffold_4:4884301-4885410	OK	0.429154	10.2405	4.57665	-3.46594	0.000528379	0.0106828	yes
ppa015823m	scaffold_8:12052527-12052818	OK	58.5046	6.74417	-3.11684	3.07096	0.00213375	0.0304285	yes
ppa015830m	scaffold_5:17655783-17656908	OK	57.0959	2.22135	-4.68388	4.83578	1.32626e-06	7.5968e-05	yes
ppa015833m	scaffold_3:2130010-2133106	OK	28.7417	3.34294	-3.10396	4.16859	3.06486e-05	0.00109494	yes
ppa015872m	scaffold_1:35792311-35796889	OK	4.53762	0	-1.79769e+308	-1.79769e+308	0.00279123	0.0365027	yes
ppa015896m	scaffold_2:20141845-20143637	OK	0.305177	6.2004	4.34464	-2.97288	0.00295018	0.038146	yes
ppa015923m	scaffold_3:20061422-20062849	OK	14.001	1.07598	-3.7018	3.15805	0.0015883	0.0241831	yes
ppa015930m	scaffold_7:22410744-22411335	OK	13.1108	75.6626	2.52882	-3.17534	0.0014966	0.0230238	yes
ppa015939m	scaffold_1:6401633-6403518	OK	25.736	222.416	3.1114	-4.56481	4.99956e-06	0.000233458	yes
ppa015950m	scaffold_2:15424347-15425193	OK	28.2252	0	-1.79769e+308	-1.79769e+308	0.00167998	0.0250755	yes
ppa015962m	scaffold_4:5495408-5497635	OK	2.57764	26.7426	3.37502	-3.52296	0.000426756	0.00903124	yes
ppa015976m	scaffold_3:20025235-20026951	OK	14.1923	0	-1.79769e+308	-1.79769e+308	0.00255168	0.0344988	yes
ppa015987m	scaffold_6:8509584-8513852	OK	22.77	5.01442	-2.18298	3.08179	0.00205761	0.0295388	yes
ppa016020m	scaffold_8:3277569-3278537	OK	23.1787	2.28307	-3.34375	3.68626	0.000227575	0.00552352	yes
ppa016030m	scaffold_1:26880398-26881583	OK	2.36612	193.93	6.35687	-4.11236	3.91631e-05	0.00133775	yes
ppa016144m	scaffold_5:15694866-15696420	OK	0.44251	34.5853	6.2883	-6.55099	5.71558e-11	1.25919e-08	yes
ppa016161m	scaffold_1:24987225-24988152	OK	0	12.2869	1.79769e+308	1.79769e+308	0.00403838	0.0482584	yes
ppa016173m	scaffold_6:25239559-25240893	OK	0.713716	9.99632	3.80798	-3.20772	0.00133794	0.0212058	yes
ppa016178m	scaffold_7:2892916-2893786	OK	11.7671	0.866211	-3.7639	3.61213	0.000303689	0.00701424	yes
ppa016247m	scaffold_4:4672445-4675072	OK	1.46851	9.26321	2.65716	-3.24252	0.00118479	0.0194084	yes
ppa016262m	scaffold_3:14776040-14778425	OK	0	12.628	1.79769e+308	1.79769e+308	0.00203664	0.0292867	yes
ppa016271m	scaffold_4:15390967-15393270	OK	0.539642	7.2783	3.75353	-3.15795	0.00158885	0.0241831	yes
ppa016284m	scaffold_8:3292004-3292981	OK	156.068	25.2231	-2.62936	3.80315	0.00014287	0.00381224	yes
ppa016372m	scaffold_7:3413987-3415040	OK	19.8674	0	-1.79769e+308	-1.79769e+308	0.00410373	0.0488355	yes
ppa016389m	scaffold_8:21320291-21320888	OK	3.90439	24.8832	2.672	-2.99391	0.0027543	0.0361481	yes
ppa016399m	scaffold_7:14009011-14010672	OK	4.72822	21.6915	2.19776	-2.95918	0.00308459	0.0394975	yes
ppa016415m	scaffold_4:307858-308674	OK	28.5629	203.484	2.8327	-4.04883	5.14744e-05	0.00164718	yes
ppa016417m	scaffold_4:8695947-8702926	OK	4.48322	0.516808	-3.11684	3.24665	0.00116771	0.0191835	yes
ppa016459m	scaffold_3:21511992-21513894	OK	13.19	0.882862	-3.90111	3.34358	0.000827046	0.0149757	yes
ppa016471m	scaffold_4:14556426-14556693	OK	698.772	143.842	-2.28034	3.2551	0.00113354	0.0188931	yes
ppa016485m	scaffold_3:20055448-20055991	OK	107.492	12.7975	-3.07029	4.05164	5.08599e-05	0.0016336	yes
ppa016489m	scaffold_8:10060-10999	OK	7.3149	47.221	2.69052	-3.61056	0.000305539	0.0070475	yes
ppa016501m	scaffold_2:22555324-22558326	OK	0.207427	3.70327	4.15812	-3.53062	0.000414588	0.00888315	yes
ppa016534m	scaffold_3:4384985-4386220	OK	0	398.347	1.79769e+308	1.79769e+308	0.000749935	0.0142601	yes
ppa016543m	scaffold_4:20505435-20507002	OK	0	136.498	1.79769e+308	1.79769e+308	0.000802365	0.0147683	yes
ppa016605m	scaffold_2:10158915-10161595	OK	0.170633	8.49741	5.63805	-3.61842	0.000296403	0.00687367	yes
ppa016615m	scaffold_1:14137901-14139738	OK	1.15581	7.88001	2.7693	-3.11448	0.00184271	0.0269719	yes
ppa016645m	scaffold_2:26566382-26567687	OK	0	14.2926	1.79769e+308	1.79769e+308	0.00239029	0.0327814	yes
ppa016693m	scaffold_6:1388290-1389379	OK	3.15005	17.041	2.43556	-2.99441	0.00274977	0.0361481	yes
ppa016725m	scaffold_4:7575143-7582673	OK	34.4465	8.55184	-2.01005	3.01467	0.00257258	0.0346996	yes
ppa016753m	scaffold_8:3268250-3269246	OK	120.411	1.81387	-6.05275	6.76222	1.35891e-11	3.59255e-09	yes
ppa016789m	scaffold_15:125048-126846	OK	0.344812	4.11398	3.57665	-2.99703	0.00272622	0.0360087	yes
ppa016801m	scaffold_2:9106944-9115378	OK	0.304259	2.3936	2.97581	-2.9605	0.0030714	0.0393578	yes
ppa016810m	scaffold_2:19350613-19352314	OK	9.92545	110.859	3.48145	-4.99426	5.90627e-07	3.91866e-05	yes
ppa016821m	scaffold_1:22962053-22966764	OK	40.0808	5.40822	-2.88969	4.09016	4.31074e-05	0.00143558	yes
ppa016850m	scaffold_1:38873397-38875450	OK	39.3119	619.025	3.97696	-5.60567	2.07456e-08	2.22808e-06	yes
ppa016888m	scaffold_6:14759817-14760668	OK	9.4086	826.112	6.45621	-7.83359	4.66294e-15	3.48382e-12	yes
ppa016904m	scaffold_2:24610183-24612418	OK	8.44656	410.783	5.60387	-7.30111	2.85327e-13	1.1674e-10	yes
ppa016952m	scaffold_8:2336365-2336917	OK	20.0405	1.39789	-3.84159	3.51464	0.000440355	0.00923938	yes
ppa016976m	scaffold_1:41355536-41356643	OK	3.30778	16.7013	2.33602	-2.88839	0.00387223	0.0470916	yes
ppa016992m	scaffold_8:15500627-15505063	OK	0.519919	5.57388	3.42232	-3.35617	0.000790288	0.0146814	yes
ppa017008m	scaffold_8:2820002-2821118	OK	9.00007	63.0276	2.80798	-3.72823	0.000192828	0.00489446	yes
ppa017024m	scaffold_8:15335340-15335769	OK	304.488	5.2215	-5.86577	5.22953	1.69938e-07	1.32737e-05	yes
ppa017043m	scaffold_3:2500077-2501217	OK	5.21223	0.551797	-3.23969	2.98655	0.00282147	0.03687	yes
ppa017055m	scaffold_6:17918319-17920029	OK	0.47983	6.05675	3.65795	-3.61322	0.000302423	0.0069944	yes
ppa017079m	scaffold_4:14198198-14198876	OK	7.03722	114.035	4.01832	-4.70485	2.54058e-06	0.000133373	yes
ppa017137m	scaffold_1:10661152-10662439	OK	0.183868	6.39046	5.11918	-3.26394	0.00109875	0.0185106	yes
ppa017146m	scaffold_2:10917691-10920733	OK	22.1724	3.4942	-2.66573	3.79515	0.000147556	0.00390694	yes
ppa017188m	scaffold_8:19548276-19549664	OK	0	11.0089	1.79769e+308	1.79769e+308	0.00363554	0.045012	yes
ppa017234m	scaffold_1:28788836-28789091	OK	101.939	13.22	-2.94691	3.0519	0.002274	0.0315745	yes
ppa017267m	scaffold_5:17214326-17217139	OK	0.177953	7.93879	5.47935	-3.50967	0.000448667	0.00937943	yes
ppa017270m	scaffold_5:6810582-6812095	OK	0.21481	69.5328	8.33849	-5.44283	5.24408e-08	4.84485e-06	yes
ppa017275m	scaffold_7:14791780-14792149	OK	1.20406	197.372	7.35687	-4.79353	1.63873e-06	9.11326e-05	yes
ppa017295m	scaffold_1:44234380-44235824	OK	28.4465	1.34149	-4.40634	4.51598	6.3025e-06	0.000283514	yes
ppa017322m	scaffold_1:29641132-29642851	OK	19.2141	1.03555	-4.2137	4.54722	5.43596e-06	0.000251106	yes
ppa017323m	scaffold_3:21373588-21374205	OK	1.26427	38.0382	4.91107	-4.23966	2.23855e-05	0.000841735	yes
ppa017336m	scaffold_5:3509336-3512456	OK	0.169761	11.8003	6.11918	-3.94901	7.84745e-05	0.00235341	yes
ppa017350m	scaffold_5:11992272-11992638	OK	6.12961	4735.19	9.59341	-9.99386	0	0	yes
ppa017356m	scaffold_2:10373501-10376921	OK	10.937	1.17383	-3.21993	3.84439	0.000120854	0.00338784	yes
ppa017373m	scaffold_1:9604227-9604884	OK	33.187	0	-1.79769e+308	-1.79769e+308	0.00379837	0.0464233	yes
ppa017398m	scaffold_2:24539750-24545616	OK	29.6363	3.20128	-3.21064	4.5208	6.16077e-06	0.000279641	yes
ppa017413m	scaffold_2:19761079-19761418	OK	0	116.816	1.79769e+308	1.79769e+308	0.00197103	0.0285343	yes
ppa017421m	scaffold_6:6091597-6094409	OK	0.387412	4.55525	3.55559	-3.5011	0.00046335	0.00965115	yes
ppa017436m	scaffold_4:11576487-11578049	OK	47.1499	4.74925	-3.31148	4.36074	1.29623e-05	0.000532881	yes
ppa017446m	scaffold_5:2547388-2548900	OK	0	17.1457	1.79769e+308	1.79769e+308	0.00263853	0.0352022	yes
ppa017451m	scaffold_3:16538701-16541126	OK	0.599336	6.83981	3.51252	-3.68349	0.000230063	0.00556817	yes
ppa017460m	scaffold_3:3520155-3521511	OK	8.55628	44.385	2.37502	-3.23997	0.00119544	0.0195642	yes
ppa017473m	scaffold_1:39283008-39284696	OK	3.2614	45.1153	3.79005	-3.75888	0.000170679	0.00440295	yes
ppa017563m	scaffold_3:14006250-14007510	OK	0.377138	6.16257	4.03037	-3.41221	0.000644374	0.0125972	yes
ppa017593m	scaffold_3:2116411-2117741	OK	42.3821	4.65298	-3.18723	4.19144	2.77189e-05	0.00101261	yes
ppa017614m	scaffold_3:17560355-17561714	OK	73.1002	7.69135	-3.24857	4.5729	4.81029e-06	0.000228218	yes
ppa017623m	scaffold_2:5018119-5023951	OK	24.9699	0.326374	-6.25752	6.94427	3.80429e-12	1.21061e-09	yes
ppa017638m	scaffold_2:22574750-22576684	OK	2.94068	18.7413	2.672	-2.99391	0.0027543	0.0361481	yes
ppa017670m	scaffold_2:16484716-16486937	OK	0.128637	10.0094	6.28191	-4.06087	4.88908e-05	0.00157921	yes
ppa017738m	scaffold_7:13987466-13989313	OK	7.76355	36.2518	2.22327	-3.17757	0.00148513	0.0229089	yes
ppa017769m	scaffold_1:38909342-38910681	OK	39.6224	788.925	4.3155	-5.83887	5.25575e-09	6.94729e-07	yes
ppa017809m	scaffold_1:46391409-46393852	OK	1.76993	74.828	5.40182	-4.70695	2.51453e-06	0.000132545	yes
ppa017856m	scaffold_1:35143232-35148115	OK	110.463	0	-1.79769e+308	-1.79769e+308	0.000881192	0.0156592	yes
ppa017892m	scaffold_2:23073561-23074281	OK	2.31542	27.2251	3.55559	-4.01002	6.07133e-05	0.00188321	yes
ppa017898m	scaffold_3:11555099-11559706	OK	0	5.03121	1.79769e+308	1.79769e+308	0.00354483	0.0442049	yes
ppa018057m	scaffold_7:12210358-12211180	OK	3.86655	20.3917	2.39886	-2.88284	0.00394105	0.0474916	yes
ppa018078m	scaffold_3:15908056-15910241	OK	9.76863	0.909533	-3.42496	3.9655	7.32409e-05	0.0022197	yes
ppa018100m	scaffold_2:25716112-25718476	OK	14.6608	69.3659	2.24226	-3.34186	0.000832204	0.0150533	yes
ppa018113m	scaffold_3:20574938-20577358	OK	0	11.037	1.79769e+308	1.79769e+308	0.00218104	0.0309233	yes
ppa018140m	scaffold_4:3707689-3708703	OK	1.72086	10.2021	2.56766	-2.86546	0.00416405	0.0492803	yes
ppa018155m	scaffold_5:16951515-16952250	OK	31.9942	4.27576	-2.90356	3.24875	0.00115913	0.0190714	yes
ppa018170m	scaffold_7:17827656-17830676	OK	11.9397	1.25972	-3.24459	4.02976	5.58341e-05	0.00175403	yes
ppa018179m	scaffold_6:25899450-25902085	OK	0	10.3414	1.79769e+308	1.79769e+308	0.00393125	0.04744	yes
ppa018201m	scaffold_4:8408182-8409381	OK	20.8236	1.35026	-3.94691	3.99095	6.58082e-05	0.00201937	yes
ppa018214m	scaffold_4:2374848-2375731	OK	846.566	62.7081	-3.7549	5.27638	1.31757e-07	1.08331e-05	yes
ppa018292m	scaffold_1:26295835-26298932	OK	7.02595	0.383648	-4.19484	4.52446	6.05501e-06	0.000277465	yes
ppa018297m	scaffold_3:2017131-2018551	OK	0.504761	6.93877	3.78101	-3.18305	0.00145732	0.0226016	yes
ppa018358m	scaffold_2:23468705-23469958	OK	10.0189	51.9723	2.37502	-3.12291	0.0017907	0.0263679	yes
ppa018371m	scaffold_2:1724336-1727752	OK	10.8368	0.468457	-4.53187	2.91519	0.00355468	0.0442314	yes
ppa018402m	scaffold_4:20558321-20559812	OK	44.8738	0.969912	-5.53187	5.80901	6.28441e-09	8.11965e-07	yes
ppa018445m	scaffold_4:1057508-1057844	OK	0	65.0922	1.79769e+308	1.79769e+308	0.00415018	0.0492622	yes
ppa018459m	scaffold_6:26446960-26448303	OK	0.417455	78.8247	7.56088	-4.93022	8.21389e-07	5.09558e-05	yes
ppa018461m	scaffold_3:14820861-14821712	OK	1.46228	78.8889	5.75353	-3.69769	0.000217574	0.00537184	yes
ppa018479m	scaffold_3:10567707-10568757	OK	0.816098	6.7735	3.05309	-2.96066	0.00306984	0.0393578	yes
ppa018509m	scaffold_2:9879289-9879556	OK	4661.25	43.1527	-6.75512	8.30533	0	0	yes
ppa018514m	scaffold_1:36269191-36269473	OK	7.09836	382.95	5.75353	-5.97039	2.36682e-09	3.44674e-07	yes
ppa018533m	scaffold_5:13384440-13390978	OK	2.4704	10.5041	2.08814	-3.02254	0.00250665	0.0340778	yes
ppa018639m	scaffold_3:17948169-17950800	OK	0.147176	7.17657	5.60768	-3.59759	0.000321178	0.00731979	yes
ppa018676m	scaffold_4:1032339-1034716	OK	0.151544	3.61617	4.57665	-2.89767	0.00375941	0.0461441	yes
ppa018702m	scaffold_5:14417043-14418527	OK	7.48354	34.7694	2.21603	-2.88505	0.00391353	0.0473592	yes
ppa018721m	scaffold_3:4389979-4390276	OK	0	488.954	1.79769e+308	1.79769e+308	0.000772657	0.0144874	yes
ppa018736m	scaffold_1:4241155-4241503	OK	0	323.025	1.79769e+308	1.79769e+308	0.000775876	0.0145236	yes
ppa018804m	scaffold_2:15008652-15011872	OK	27.3637	5.0166	-2.44748	3.2051	0.00135015	0.0213245	yes
ppa018805m	scaffold_7:3010223-3011663	OK	0.322216	5.0144	3.95998	-3.34727	0.000816112	0.0148876	yes
ppa018960m	scaffold_1:24870659-24872089	OK	7.31966	49.9653	2.77108	-3.7548	0.000173477	0.00446262	yes
ppa018982m	scaffold_3:19249066-19251699	OK	40.3241	0	-1.79769e+308	-1.79769e+308	0.000874249	0.015584	yes
ppa018989m	scaffold_3:20950241-20950589	OK	5.49853	42.7848	2.95998	-3.04663	0.00231421	0.0319931	yes
ppa018993m	scaffold_8:15899594-15899996	OK	0	46.6122	1.79769e+308	1.79769e+308	0.00385987	0.0470364	yes
ppa019033m	scaffold_4:15978321-15979866	OK	10.3713	1.36946	-2.92092	3.32312	0.000890176	0.0157699	yes
ppa019082m	scaffold_5:15713177-15713993	OK	27.7239	0	-1.79769e+308	-1.79769e+308	0.00238915	0.0327814	yes
ppa019133m	scaffold_7:21235768-21236233	OK	49.2085	5.54924	-3.14855	3.41589	0.000635732	0.0124424	yes
ppa019189m	scaffold_6:7485943-7486606	OK	0.86765	18.9036	4.44541	-3.79921	0.000145157	0.00385531	yes
ppa019191m	scaffold_7:17048277-17049889	OK	371.798	4.52807	-6.35948	8.0003	1.33227e-15	1.27187e-12	yes
ppa019193m	scaffold_6:21702752-21703217	OK	203.699	0	-1.79769e+308	-1.79769e+308	0.0007547	0.0142828	yes
ppa019215m	scaffold_7:19030171-19031907	OK	0.300346	47.6754	7.31048	-6.47003	9.7985e-11	2.02864e-08	yes
ppa019384m	scaffold_10:78560-79478	OK	0	104.85	1.79769e+308	1.79769e+308	0.000767671	0.0144424	yes
ppa019407m	scaffold_1:2364284-2365973	OK	0.456196	3.45506	2.92098	-2.90472	0.00367582	0.04541	yes
ppa019416m	scaffold_4:530541-531712	OK	0.944855	8.94498	3.24291	-3.36994	0.000751844	0.0142601	yes
ppa019430m	scaffold_1:6367067-6367952	OK	18.1291	138.941	2.9381	-4.24685	2.16794e-05	0.000822382	yes
ppa019432m	scaffold_2:15149208-15150642	OK	8.12769	51.0625	2.65135	-3.66211	0.000250144	0.00597009	yes
ppa019446m	scaffold_4:4106163-4106490	OK	400.674	8.28072	-5.59653	6.40776	1.47671e-10	2.81954e-08	yes
ppa019465m	scaffold_1:32491241-32492696	OK	1.48051	11.264	2.92756	-3.22986	0.00123851	0.0200032	yes
ppa019484m	scaffold_8:18814296-18817365	OK	15.3605	2.45173	-2.64735	3.64913	0.00026313	0.00625131	yes
ppa019554m	scaffold_1:35177537-35178814	OK	37.1705	3.06062	-3.60226	4.40952	1.03598e-05	0.000435005	yes
ppa019588m	scaffold_5:9658076-9658704	OK	70.0619	0	-1.79769e+308	-1.79769e+308	0.001295	0.0207007	yes
ppa019623m	scaffold_1:35330026-35333123	OK	54.596	12.6164	-2.11349	3.1689	0.00153014	0.0234349	yes
ppa019658m	scaffold_2:1262408-1262957	OK	0	110.18	1.79769e+308	1.79769e+308	0.000840232	0.0151524	yes
ppa019741m	scaffold_8:18251681-18252976	OK	0	123.955	1.79769e+308	1.79769e+308	0.00075726	0.0142997	yes
ppa019781m	scaffold_1:33016936-33018002	OK	1.22917	16.1531	3.71605	-3.67715	0.000235852	0.00567631	yes
ppa019829m	scaffold_5:2638754-2641198	OK	0	51.1034	1.79769e+308	1.79769e+308	0.0012414	0.0200115	yes
ppa019862m	scaffold_6:13127612-13129381	OK	3.26852	26.0849	2.9965	-3.71669	0.000201847	0.00507366	yes
ppa019875m	scaffold_8:17661992-17665269	OK	3.69179	0.2345	-3.97666	4.02469	5.70495e-05	0.00178568	yes
ppa019902m	scaffold_3:12160336-12161228	OK	2.62008	23.5585	3.16857	-3.52658	0.000420965	0.00897501	yes
ppa019911m	scaffold_7:16873334-16876318	OK	0.875021	12.3204	3.81559	-4.44429	8.81835e-06	0.000379704	yes
ppa019933m	scaffold_1:24601440-24603039	OK	0.142745	24.5839	7.42813	-4.84139	1.28933e-06	7.48507e-05	yes
ppa019969m	scaffold_5:13598584-13601215	OK	11.4743	1.65757	-2.79126	3.37949	0.000726208	0.0138966	yes
ppa019970m	scaffold_8:14046857-14054451	OK	18.5493	2.54807	-2.86389	3.99419	6.49163e-05	0.00199914	yes
ppa019974m	scaffold_2:24587430-24591561	OK	0.794925	24.2262	4.92961	-5.37616	7.60909e-08	6.76117e-06	yes
ppa019992m	scaffold_1:38540867-38542243	OK	20.8362	730.601	5.13192	-6.83078	8.44524e-12	2.50212e-09	yes
ppa020079m	scaffold_5:8176111-8177042	OK	20.0016	173.236	3.11454	-4.51334	6.38146e-06	0.000286316	yes
ppa020149m	scaffold_5:17595206-17598427	OK	0.820912	13.8703	4.07862	-4.78224	1.73354e-06	9.52238e-05	yes
ppa020162m	scaffold_8:3274381-3275377	OK	91.8152	1.2364	-6.21451	6.43935	1.19984e-10	2.39746e-08	yes
ppa020191m	scaffold_5:11837523-11838831	OK	9.64982	71.7649	2.8947	-4.1421	3.44139e-05	0.00120442	yes
ppa020197m	scaffold_1:9358674-9360375	OK	13.4676	55.1638	2.03423	-2.89508	0.00379064	0.0463618	yes
ppa020215m	scaffold_3:1291775-1292664	OK	43.1689	4.36946	-3.30446	3.46429	0.000531633	0.0107225	yes
ppa020243m	scaffold_4:18484356-18485864	OK	0	13.4683	1.79769e+308	1.79769e+308	0.00284055	0.0370913	yes
ppa020249m	scaffold_9:450510-451393	OK	0	22.0175	1.79769e+308	1.79769e+308	0.00363554	0.045012	yes
ppa020262m	scaffold_5:16388126-16390491	OK	5.95096	0.474925	-3.64735	3.10764	0.00188587	0.0274633	yes
ppa020264m	scaffold_1:38653229-38654036	OK	2.65748	38.5695	3.85933	-4.59302	4.36877e-06	0.000210879	yes
ppa020298m	scaffold_6:22731464-22734027	OK	0.713724	6.29406	3.14055	-3.25225	0.00114495	0.0189545	yes
ppa020402m	scaffold_7:14069380-14071099	OK	1.6458	15.2519	3.21213	-3.92599	8.63737e-05	0.00254152	yes
ppa020405m	scaffold_1:32317243-32318712	OK	0.231276	49.9085	7.75353	-5.05827	4.2307e-07	2.90801e-05	yes
ppa020412m	scaffold_6:2062591-2063272	OK	0.553123	14.9203	4.75353	-3.01658	0.00255641	0.0345357	yes
ppa020423m	scaffold_1:10668508-10669804	OK	0.547058	13.5269	4.628	-4.70095	2.5895e-06	0.000135252	yes
ppa020429m	scaffold_1:559212-560704	OK	0.73344	6.08746	3.05309	-3.15234	0.00161969	0.0244576	yes
ppa020430m	scaffold_2:22565055-22568659	OK	0.103876	10.5884	6.67147	-4.32807	1.50422e-05	0.000603938	yes
ppa020483m	scaffold_6:4565196-4566881	OK	0.892155	40.7262	5.51252	-6.27595	3.47502e-10	6.35262e-08	yes
ppa020486m	scaffold_6:25073914-25075160	OK	4.81122	62.751	3.70517	-3.81368	0.000136912	0.00371087	yes
ppa020492m	scaffold_4:27199223-27202977	OK	7.66721	0.681824	-3.49123	3.48028	0.000500887	0.0102834	yes
ppa020494m	scaffold_3:16713773-16714529	OK	50.8639	1.49703	-5.08646	5.59812	2.16684e-08	2.25667e-06	yes
ppa020526m	scaffold_7:10943094-10943607	OK	193.968	32.0912	-2.59557	3.69517	0.00021974	0.0053866	yes
ppa020538m	scaffold_7:13994459-13996382	OK	2.21255	12.4188	2.48875	-3.08969	0.00200367	0.0288573	yes
ppa020547m	scaffold_2:22439892-22440117	OK	185.329	19.7206	-3.23231	3.38029	0.000724086	0.0138715	yes
ppa020594m	scaffold_8:21009813-21010137	OK	1.63334	98.2846	5.91107	-3.80593	0.000141271	0.00378722	yes
ppa020624m	scaffold_7:20865691-20867688	OK	15.9884	1.25664	-3.66938	4.05246	5.06814e-05	0.00163092	yes
ppa020637m	scaffold_7:10616390-10618306	OK	1.40754	8.60806	2.61252	-3.06066	0.00220853	0.0311843	yes
ppa020679m	scaffold_1:25945100-25946707	OK	18.9412	1.02528	-4.20744	4.86132	1.16607e-06	6.90954e-05	yes
ppa020717m	scaffold_8:1636194-1637088	OK	0	97.2668	1.79769e+308	1.79769e+308	0.00125644	0.0201781	yes
ppa020746m	scaffold_2:19828288-19829777	OK	0.202367	5.2488	4.69694	-2.97849	0.00289668	0.0375956	yes
ppa020764m	scaffold_4:20172719-20173864	OK	51.2913	1878.68	5.19486	-6.80604	1.00324e-11	2.87328e-09	yes
ppa020798m	scaffold_1:43627828-43628683	OK	28.8168	1.6796	-4.10072	4.58754	4.48494e-06	0.000215801	yes
ppa020815m	scaffold_4:15845692-15851408	OK	0.401435	2.96381	2.88421	-3.27001	0.00107543	0.0182071	yes
ppa020820m	scaffold_1:26436481-26438398	OK	0.164298	54.5461	8.37502	-5.46662	4.587e-08	4.28385e-06	yes
ppa020836m	scaffold_6:13000005-13002818	OK	0.293702	3.77841	3.68536	-3.38902	0.000701422	0.013543	yes
ppa020851m	scaffold_2:6061216-6066186	OK	15.2985	3.20541	-2.25481	3.05989	0.00221416	0.0312382	yes
ppa020862m	scaffold_6:18277146-18278450	OK	14.0012	0.807	-4.11684	4.18423	2.86138e-05	0.00103516	yes
ppa020886m	scaffold_2:24875498-24875804	OK	2114.96	196.264	-3.42976	4.98735	6.12125e-07	4.00737e-05	yes
ppa020919m	scaffold_8:20092835-20096013	OK	0.632159	4.59098	2.86044	-3.14796	0.00164412	0.0248047	yes
ppa020922m	scaffold_6:27420180-27421767	OK	0	19.2701	1.79769e+308	1.79769e+308	0.00109819	0.0185106	yes
ppa020936m	scaffold_1:38844754-38847976	OK	73.8827	929.118	3.65255	-4.79832	1.60004e-06	8.95603e-05	yes
ppa020974m	scaffold_4:4472915-4473551	OK	251.457	3.31069	-6.24704	7.15208	8.5465e-13	3.23747e-10	yes
ppa020979m	scaffold_1:8706745-8709503	OK	0	172.007	1.79769e+308	1.79769e+308	0.000899627	0.0158882	yes
ppa021013m	scaffold_1:4244972-4245383	OK	0	45.8999	1.79769e+308	1.79769e+308	0.00373004	0.0459148	yes
ppa021021m	scaffold_1:23383074-23384171	OK	0.257269	12.0111	5.54494	-2.94696	0.00320919	0.0409708	yes
ppa021086m	scaffold_8:7289018-7294147	OK	1.57105	9.88148	2.653	-3.34469	0.000823744	0.0149632	yes
ppa021099m	scaffold_5:10181445-10182661	OK	4.00544	29.3859	2.87509	-3.58745	0.000333925	0.00750087	yes
ppa021109m	scaffold_2:24888112-24888463	OK	51.2069	2.79612	-4.19484	3.62012	0.000294471	0.00686593	yes
ppa021192m	scaffold_2:13027861-13029019	OK	0	17.3243	1.79769e+308	1.79769e+308	0.00187992	0.0273999	yes
ppa021200m	scaffold_4:10533266-10534170	OK	0.164296	18.2387	6.79456	-3.18202	0.00146249	0.0226614	yes
ppa021226m	scaffold_1:36136855-36137638	OK	2.06349	52.4505	4.6678	-5.41177	6.24032e-08	5.64388e-06	yes
ppa021240m	scaffold_2:17099059-17103257	OK	0	5.23533	1.79769e+308	1.79769e+308	0.00321637	0.0409712	yes
ppa021274m	scaffold_6:23568406-23568886	OK	4.68947	59.1315	3.65643	-4.19086	2.77903e-05	0.00101261	yes
ppa021277m	scaffold_2:16827305-16829645	OK	43.488	10.2292	-2.08792	3.00877	0.00262306	0.0351322	yes
ppa021329m	scaffold_6:10733406-10734894	OK	0.31017	5.63144	4.18237	-3.55317	0.00038062	0.0082801	yes
ppa021349m	scaffold_5:17676978-17678011	OK	8.54341	42.9546	2.32993	-3.08948	0.0020051	0.0288573	yes
ppa021373m	scaffold_8:20509734-20510205	OK	17.8986	1500.26	6.38922	-8.02518	1.11022e-15	1.19238e-12	yes
ppa021389m	scaffold_2:14359890-14361240	OK	0.989035	27.3553	4.78965	-4.33596	1.45126e-05	0.000586786	yes
ppa021401m	scaffold_8:2014599-2017919	OK	1.1645	22.4716	4.27032	-5.26343	1.41389e-07	1.15148e-05	yes
ppa021473m	scaffold_3:20543406-20544154	OK	5.33367	35.6609	2.74114	-3.20129	0.00136813	0.0215489	yes
ppa021506m	scaffold_5:12649800-12651659	OK	45.2565	7.37831	-2.61676	3.59525	0.000324085	0.00733739	yes
ppa021509m	scaffold_7:17045272-17046854	OK	128.322	1.80273	-6.15344	7.55584	4.15223e-14	2.16218e-11	yes
ppa021513m	scaffold_7:17646875-17654485	OK	0.210053	10.1699	5.59741	-5.79701	6.7507e-09	8.59289e-07	yes
ppa021523m	scaffold_1:37638988-37639846	OK	0	96.3462	1.79769e+308	1.79769e+308	0.000745617	0.0142363	yes
ppa021534m	scaffold_6:27042533-27043097	OK	0.553123	98.7032	7.47935	-4.87572	1.08412e-06	6.51381e-05	yes
ppa021536m	scaffold_6:19806067-19809350	OK	6.50307	94.9209	3.86753	-5.24507	1.56225e-07	1.25547e-05	yes
ppa021540m	scaffold_1:31040260-31043142	OK	7.1117	0.307428	-4.53187	2.91519	0.00355468	0.0442314	yes
ppa021568m	scaffold_5:9125284-9126786	OK	0	52.8776	1.79769e+308	1.79769e+308	0.000872897	0.0155762	yes
ppa021579m	scaffold_4:27640378-27645364	OK	0.46854	8.1017	4.11198	-4.11776	3.82573e-05	0.0013122	yes
ppa021593m	scaffold_4:1424496-1425188	OK	51.9449	0	-1.79769e+308	-1.79769e+308	0.00224431	0.0314826	yes
ppa021606m	scaffold_1:25724146-25726048	OK	7.25302	105.577	3.86356	-5.28904	1.22958e-07	1.02073e-05	yes
ppa021632m	scaffold_5:7948114-7951488	OK	14.9505	3.36381	-2.15203	2.96467	0.00303008	0.0389737	yes
ppa021654m	scaffold_2:2365866-2368299	OK	1.2667	19.7127	3.95998	-3.66856	0.00024392	0.00583778	yes
ppa021659m	scaffold_8:18308466-18316718	OK	3.79419	0.486522	-2.96321	3.60846	0.000308016	0.00709509	yes
ppa021685m	scaffold_1:33714749-33717233	OK	9.39835	43.5731	2.21296	-2.99857	0.00271251	0.0358828	yes
ppa021690m	scaffold_1:19313456-19315087	OK	1.63388	73.3139	5.48772	-6.62835	3.3946e-11	7.8828e-09	yes
ppa021746m	scaffold_1:34716968-34718348	OK	36.9134	8.9594	-2.04267	2.91616	0.0035437	0.0442049	yes
ppa021754m	scaffold_6:22867287-22868041	OK	4.45413	101.483	4.50995	-5.5814	2.38597e-08	2.46991e-06	yes
ppa021762m	scaffold_8:12442087-12444233	OK	0.431951	20.9133	5.59741	-5.79701	6.7507e-09	8.59289e-07	yes
ppa021774m	scaffold_6:5988151-5990736	OK	1.51715	19.6753	3.69694	-3.90058	9.59626e-05	0.00278551	yes
ppa021800m	scaffold_5:12879033-12879549	OK	16.5936	89.3886	2.42946	-3.22949	0.00124011	0.0200094	yes
ppa021814m	scaffold_2:13697798-13702325	OK	2.80955	20.0397	2.83445	-3.26316	0.00110179	0.0185411	yes
ppa021836m	scaffold_6:5859525-5860926	OK	3.32714	37.1074	3.47935	-4.57212	4.8281e-06	0.000228218	yes
ppa021924m	scaffold_3:14524896-14525247	OK	22.9084	1186.95	5.69525	-7.26812	3.64597e-13	1.45703e-10	yes
ppa021935m	scaffold_8:17903681-17904413	OK	17.7253	94.4917	2.41438	-3.41694	0.000633296	0.0124089	yes
ppa021949m	scaffold_4:6273267-6273795	OK	1.45877	22.7017	3.95998	-3.34727	0.000816112	0.0148876	yes
ppa021966m	scaffold_4:3200392-3201088	OK	43.0337	7.56724	-2.50763	2.96389	0.00303776	0.0390432	yes
ppa021993m	scaffold_2:18851485-18852325	OK	2.03511	235.176	6.85249	-8.00109	1.33227e-15	1.27187e-12	yes
ppa022020m	scaffold_6:27169130-27174073	OK	9.84536	1.48274	-2.73118	3.51796	0.000434882	0.00916935	yes
ppa022068m	scaffold_3:3326694-3327834	OK	68.7727	5.8076	-3.56582	4.14678	3.37187e-05	0.00118734	yes
ppa022113m	scaffold_1:43364659-43366021	OK	0.188569	43.6271	7.85399	-5.12477	2.97908e-07	2.12417e-05	yes
ppa022132m	scaffold_1:23670385-23672158	OK	4.35448	191.909	5.46178	-7.15017	8.6664e-13	3.23747e-10	yes
ppa022171m	scaffold_7:14012817-14014606	OK	5.06938	22.9678	2.17973	-2.97056	0.00297253	0.0383771	yes
ppa022182m	scaffold_6:18661359-18662557	OK	7.88218	1.2912	-2.60988	2.86264	0.0042013	0.0496187	yes
ppa022199m	scaffold_2:26637335-26641459	OK	27.5523	4.41769	-2.64081	3.36929	0.000753609	0.0142779	yes
ppa022203m	scaffold_2:23180997-23185839	OK	20.9272	0.666002	-4.97371	5.66618	1.46019e-08	1.64e-06	yes
ppa022205m	scaffold_1:34672892-34673990	OK	34.6435	4.53052	-2.93484	3.71747	0.00020123	0.00507366	yes
ppa022256m	scaffold_1:34275659-34277381	OK	1.13464	26.2901	4.53422	-5.24492	1.5635e-07	1.25547e-05	yes
ppa022307m	scaffold_1:12685295-12686942	OK	4.32889	91.3201	4.39886	-5.85777	4.6912e-09	6.29794e-07	yes
ppa022314m	scaffold_8:20897434-20902872	OK	7.05665	1.14393	-2.62498	3.11659	0.00182956	0.0268524	yes
ppa022333m	scaffold_1:28145338-28146159	OK	0	56.5957	1.79769e+308	1.79769e+308	0.00269365	0.0357987	yes
ppa022337m	scaffold_1:11553214-11555170	OK	4.58455	39.0851	3.09177	-4.10357	4.06822e-05	0.00137346	yes
ppa022359m	scaffold_2:24580349-24582470	OK	24.6499	286.319	3.53797	-5.04837	4.45599e-07	3.00281e-05	yes
ppa022366m	scaffold_1:890286-890923	OK	104.607	474.327	2.18091	-3.29532	0.000983111	0.0170656	yes
ppa022410m	scaffold_5:12765896-12766193	OK	14.3436	99.9167	2.80032	-3.15308	0.00161558	0.0244576	yes
ppa022423m	scaffold_2:1628302-1629050	OK	1.82682	108.664	5.89439	-6.12544	9.04357e-10	1.53866e-07	yes
ppa022431m	scaffold_6:20357869-20359208	OK	32.5457	1.11071	-4.87291	5.54326	2.96887e-08	2.96611e-06	yes
ppa022435m	scaffold_8:19825609-19826155	OK	125.18	16.3096	-2.94022	3.97254	7.11096e-05	0.00216274	yes
ppa022440m	scaffold_6:365075-368523	OK	0.270373	162.274	9.22926	-8.05443	8.88178e-16	1.0175e-12	yes
ppa022449m	scaffold_5:13826074-13828457	OK	0.268188	3.75625	3.80798	-3.20772	0.00133794	0.0212058	yes
ppa022459m	scaffold_4:9001620-9005049	OK	0.516545	19.5606	5.24291	-4.55557	5.22437e-06	0.000242637	yes
ppa022477m	scaffold_4:3463840-3465604	OK	0	313.714	1.79769e+308	1.79769e+308	0.00161842	0.0244576	yes
ppa022508m	scaffold_5:16329058-16330578	OK	5.41848	55.1618	3.34771	-4.58545	4.53012e-06	0.000216282	yes
ppa022519m	scaffold_7:1077781-1078917	OK	9.76922	59.1729	2.59862	-3.12142	0.00179979	0.0264791	yes
ppa022540m	scaffold_2:16990030-16991534	OK	2.81072	41.498	3.88403	-4.90716	9.24053e-07	5.63082e-05	yes
ppa022558m	scaffold_2:19276296-19277636	OK	12.157	0.184127	-6.04494	2.86645	0.00415105	0.0492622	yes
ppa022619m	scaffold_8:18116840-18118176	OK	26.9838	3.47387	-2.95748	3.80495	0.000141833	0.00379238	yes
ppa022641m	scaffold_5:13550353-13552649	OK	0.273152	76.7989	8.13524	-5.30995	1.09655e-07	9.19179e-06	yes
ppa022647m	scaffold_5:3216916-3218464	OK	18.9647	1.9983	-3.24647	4.07272	4.64673e-05	0.00152094	yes
ppa022659m	scaffold_3:20298869-20300495	OK	10.3412	0	-1.79769e+308	-1.79769e+308	0.00421416	0.0497364	yes
ppa022743m	scaffold_1:22795251-22795461	OK	5.99765	298.678	5.63805	-3.61842	0.000296403	0.00687367	yes
ppa022770m	scaffold_4:853918-855196	OK	16.6868	0	-1.79769e+308	-1.79769e+308	0.00170258	0.0253529	yes
ppa022813m	scaffold_2:1802710-1804831	OK	0.103876	25.8647	7.95998	-5.19473	2.05022e-07	1.54522e-05	yes
ppa022829m	scaffold_1:37747214-37751124	OK	8.67016	1.62208	-2.41822	2.88762	0.00388163	0.0471586	yes
ppa022841m	scaffold_3:13754310-13756426	OK	34.2992	2.44916	-3.80782	4.95535	7.22009e-07	4.57823e-05	yes
ppa022902m	scaffold_1:42907763-42910297	OK	0.20678	4.9342	4.57665	-2.89767	0.00375941	0.0461441	yes
ppa022916m	scaffold_1:6560841-6562872	OK	2.47366	14.9468	2.59512	-3.31492	0.000916687	0.0161067	yes
ppa022947m	scaffold_4:13097078-13097889	OK	8.07745	0.728715	-3.47047	2.94468	0.00323289	0.0411511	yes
ppa023024m	scaffold_8:11702256-11705598	OK	0.273152	7.08477	4.69694	-2.97849	0.00289668	0.0375956	yes
ppa023037m	scaffold_3:17691969-17692362	OK	6.3174	4611.97	9.51184	-9.99735	0	0	yes
ppa023110m	scaffold_6:25075968-25078059	OK	772.581	3211.54	2.05551	-2.86371	0.00418713	0.0495194	yes
ppa023125m	scaffold_1:16796843-16797821	OK	1.41499	13.6127	3.26608	-3.59436	0.000325191	0.00735274	yes
ppa023181m	scaffold_5:11969043-11969388	OK	18.2357	1816.25	6.63805	-8.15299	4.44089e-16	5.45088e-13	yes
ppa023201m	scaffold_3:3134115-3137556	OK	23.6211	3.5596	-2.73029	3.66585	0.000246519	0.00589177	yes
ppa023247m	scaffold_5:11986549-11986915	OK	34.3258	12216.4	8.4753	-8.85362	0	0	yes
ppa023265m	scaffold_8:1743434-1744832	OK	212.21	23.3736	-3.18254	4.66535	3.08099e-06	0.00015899	yes
ppa023299m	scaffold_1:23507231-23510333	OK	1.42078	47.3779	5.05946	-6.15869	7.33488e-10	1.28615e-07	yes
ppa023332m	scaffold_1:10125786-10126397	OK	1.5085	135.376	6.48772	-5.72849	1.01329e-08	1.22622e-06	yes
ppa023347m	scaffold_4:3478692-3480414	OK	13.8982	57.1796	2.0406	-2.93916	0.00329102	0.0417673	yes
ppa023358m	scaffold_5:13667951-13668920	OK	0.260298	11.3423	5.44541	-3.48644	0.000489503	0.0101101	yes
ppa023361m	scaffold_8:15906303-15906705	OK	0	61.2142	1.79769e+308	1.79769e+308	0.00276893	0.0362939	yes
ppa023379m	scaffold_6:6899753-6900584	OK	0.317587	10.8732	5.09748	-3.2492	0.0011573	0.0190671	yes
ppa023447m	scaffold_6:427417-430609	OK	0.343919	3.74651	3.44541	-2.87836	0.00399755	0.0478703	yes
ppa023451m	scaffold_3:4387766-4388697	OK	0	231.869	1.79769e+308	1.79769e+308	0.000852728	0.01532	yes
ppa023491m	scaffold_4:2231494-2232202	OK	51.8548	0	-1.79769e+308	-1.79769e+308	0.00213242	0.0304285	yes
ppa023493m	scaffold_1:25832449-25834520	OK	1.12122	17.4487	3.95998	-4.38473	1.16129e-05	0.000482021	yes
ppa023515m	scaffold_4:15364006-15365517	OK	1.20247	679.659	9.14267	-9.75009	0	0	yes
ppa023555m	scaffold_4:16860049-16863713	OK	0.0932252	17.4095	7.54494	-3.54809	0.000388041	0.00841932	yes
ppa023588m	scaffold_1:29040999-29042088	OK	2.47504	20.5425	3.05309	-3.70991	0.000207336	0.00518612	yes
ppa023599m	scaffold_5:11840728-11842174	OK	6.25285	0.332679	-4.23231	3.65566	0.000256521	0.00611246	yes
ppa023612m	scaffold_2:19216786-19217128	OK	1.43194	1834.74	10.3234	-6.68141	2.36657e-11	5.64822e-09	yes
ppa023616m	scaffold_3:11227300-11228219	OK	2.80549	112.06	5.31988	-4.6289	3.6762e-06	0.000182578	yes
ppa023634m	scaffold_1:23587763-23589083	OK	1.174	31.6681	4.75353	-5.23828	1.62081e-07	1.28945e-05	yes
ppa023646m	scaffold_4:12805082-12806173	OK	1.39248	12.5206	3.16857	-3.08345	0.00204618	0.0293993	yes
ppa023689m	scaffold_1:28461151-28462667	OK	0.486272	19.171	5.30102	-4.61093	4.00874e-06	0.000196818	yes
ppa023720m	scaffold_4:21922494-21926368	OK	2.42842	0.104977	-4.53187	2.91519	0.00355468	0.0442314	yes
ppa023725m	scaffold_1:40921555-40924334	OK	5.73622	0.637632	-3.1693	3.12776	0.00176147	0.0260043	yes
ppa023740m	scaffold_1:36971646-36977114	OK	4.31012	22.3584	2.37502	-2.94084	0.00327319	0.0415944	yes
ppa023763m	scaffold_4:3754795-3757806	OK	0	4.73116	1.79769e+308	1.79769e+308	0.00382854	0.0466925	yes
ppa023768m	scaffold_1:34662495-34663514	OK	11.3699	110.628	3.28243	-4.55148	5.32687e-06	0.00024673	yes
ppa023784m	scaffold_7:15028864-15030661	OK	0.372901	5.80317	3.95998	-3.34727	0.000816112	0.0148876	yes
ppa023794m	scaffold_1:6326478-6328804	OK	0.164298	15.5115	6.56088	-4.25234	2.11551e-05	0.000807841	yes
ppa023920m	scaffold_4:4097067-4100012	OK	2.8633	0.270057	-3.40634	2.88588	0.00390319	0.0473327	yes
ppa023932m	scaffold_5:10218041-10221574	OK	26.7757	4.78551	-2.48418	3.48354	0.000494822	0.0101933	yes
ppa023939m	scaffold_53:3838-4192	OK	77.9654	0	-1.79769e+308	-1.79769e+308	0.00287986	0.0374338	yes
ppa023941m	scaffold_1:24500910-24503416	OK	24.834	3.20577	-2.95358	3.99106	6.57791e-05	0.00201937	yes
ppa023947m	scaffold_7:15135044-15135320	OK	14.9072	159.815	3.42232	-3.35617	0.000790288	0.0146814	yes
ppa023961m	scaffold_2:22534941-22537953	OK	0.0518568	4.20541	6.34157	-2.96107	0.00306574	0.0393578	yes
ppa023987m	scaffold_7:16066766-16067801	OK	2.48465	17.4921	2.81559	-3.1721	0.00151341	0.02322	yes
ppa023995m	scaffold_3:20354726-20358254	OK	12.4908	1.82068	-2.77831	3.55848	0.000373005	0.00817278	yes
ppa023999m	scaffold_6:21947111-21947849	OK	0.372896	51.0673	7.09748	-4.61834	3.86814e-06	0.000190459	yes
ppa024006m	scaffold_7:2640426-2641390	OK	99.5617	15.9404	-2.64291	3.52832	0.000418213	0.00894965	yes
ppa024033m	scaffold_7:16132830-16133586	OK	94.513	19.4614	-2.27989	3.26637	0.00108935	0.0184064	yes
ppa024034m	scaffold_7:5248459-5249911	OK	0.478676	5.95942	3.63805	-3.59137	0.000328949	0.00740847	yes
ppa024078m	scaffold_2:15135772-15136391	OK	70.0071	7.5461	-3.2137	3.77087	0.000162681	0.00424205	yes
ppa024087m	scaffold_1:27488461-27489617	OK	20.4045	0	-1.79769e+308	-1.79769e+308	0.00187988	0.0273999	yes
ppa024161m	scaffold_7:11762417-11764150	OK	37.3186	5.0244	-2.89287	3.71611	0.000202311	0.00507521	yes
ppa024170m	scaffold_1:46428806-46431059	OK	0.560134	8.71695	3.95998	-3.34727	0.000816112	0.0148876	yes
ppa024182m	scaffold_10:340427-340883	OK	3.16065	24.5934	2.95998	-3.04663	0.00231421	0.031993	yes
ppa024197m	scaffold_1:4148313-4148739	OK	2.69073	21.4022	2.99169	-2.89569	0.00378329	0.0463284	yes
ppa024244m	scaffold_3:20409065-20410948	OK	10.6913	0.924338	-3.53187	3.00112	0.00268992	0.0357987	yes
ppa024255m	scaffold_6:25377130-25377607	OK	1.45877	97.6174	6.06432	-5.33453	9.57944e-08	8.10902e-06	yes
ppa024263m	scaffold_1:24566871-24568143	OK	2.2374	29.5962	3.72551	-4.65453	3.24723e-06	0.000166073	yes
ppa024285m	scaffold_2:15691495-15695645	OK	16.0284	2.54328	-2.65586	3.27441	0.00105884	0.0179971	yes
ppa024293m	scaffold_2:26124207-26126583	OK	41.5195	1.84206	-4.4944	5.71778	1.07922e-08	1.27898e-06	yes
ppa024311m	scaffold_3:13758072-13758930	OK	0	13.8991	1.79769e+308	1.79769e+308	0.00393125	0.04744	yes
ppa024368m	scaffold_6:6533851-6534444	OK	21.9465	199.97	3.18772	-4.30614	1.66129e-05	0.000657779	yes
ppa024374m	scaffold_7:19643390-19644957	OK	1.15436	10.1799	3.14055	-3.25225	0.00114495	0.0189545	yes
ppa024429m	scaffold_6:3299539-3302459	OK	1.29304	8.04906	2.63805	-2.87916	0.00398739	0.0478152	yes
ppa024432m	scaffold_2:15982802-15983582	OK	0	60.3231	1.79769e+308	1.79769e+308	0.00393125	0.04744	yes
ppa024441m	scaffold_1:36044941-36046420	OK	56.2167	6.58779	-3.09313	4.30917	1.63866e-05	0.000651821	yes
ppa024467m	scaffold_8:14907832-14908489	OK	9.23099	4108.53	8.79792	-9.15231	0	0	yes
ppa024480m	scaffold_1:36276249-36277564	OK	2.45766	344.949	7.13295	-4.98227	6.2841e-07	4.09038e-05	yes
ppa024492m	scaffold_3:14569501-14570975	OK	1.78188	12.9407	2.86044	-2.93436	0.00334236	0.0421321	yes
ppa024506m	scaffold_1:42524299-42525043	OK	0.368753	105.208	8.15638	-5.32381	1.01617e-07	8.55974e-06	yes
ppa024507m	scaffold_2:22089845-22090666	OK	0	35.8962	1.79769e+308	1.79769e+308	0.00345773	0.0433073	yes
ppa024514m	scaffold_5:14154861-14158767	OK	9.94522	2.18867	-2.18395	2.92344	0.00346184	0.0433272	yes
ppa024570m	scaffold_8:13427314-13430196	OK	9.57777	1.61761	-2.56582	2.87992	0.00397781	0.0477337	yes
ppa024582m	scaffold_2:19647407-19648895	OK	3.24579	28.2866	3.12348	-4.08832	4.3451e-05	0.00144422	yes
ppa024610m	scaffold_8:5713115-5714966	OK	25.9945	6.27182	-2.05125	2.92288	0.00346811	0.0433741	yes
ppa024635m	scaffold_5:15387348-15390678	OK	0.11645	3.74527	5.00728	-3.18801	0.00143255	0.0222778	yes
ppa024646m	scaffold_3:17447996-17448275	OK	158.56	30.3698	-2.38432	2.87862	0.00399413	0.0478628	yes
ppa024670m	scaffold_5:14269546-14271250	OK	7.10109	0.465301	-3.9318	3.97384	7.07246e-05	0.00215484	yes
ppa024697m	scaffold_3:17723551-17724753	OK	0	17.6943	1.79769e+308	1.79769e+308	0.00207103	0.0296819	yes
ppa024703m	scaffold_5:6128597-6129230	OK	0	26.85	1.79769e+308	1.79769e+308	0.00409368	0.0487605	yes
ppa024725m	scaffold_4:3144543-3150593	OK	0.217154	18.8496	6.43967	-6.71202	1.91942e-11	4.85049e-09	yes
ppa024735m	scaffold_6:261929-264397	OK	9.60708	1.58569	-2.59899	2.9209	0.00349024	0.0436192	yes
ppa024761m	scaffold_2:25188320-25190182	OK	0.414853	5.30831	3.67758	-3.63479	0.000278205	0.00654888	yes
ppa024778m	scaffold_5:6096096-6096729	OK	0	26.85	1.79769e+308	1.79769e+308	0.00409368	0.0487605	yes
ppa024802m	scaffold_7:3329251-3330557	OK	0.677303	14.0538	4.37502	-3.73313	0.000189115	0.00481444	yes
ppa024811m	scaffold_6:23280464-23280743	OK	0	124.01	1.79769e+308	1.79769e+308	0.00345773	0.0433073	yes
ppa024826m	scaffold_3:5379407-5380485	OK	0	35.285	1.79769e+308	1.79769e+308	0.00258533	0.0347897	yes
ppa024827m	scaffold_8:15392574-15396427	OK	1.05569	24.2327	4.52069	-5.44021	5.32168e-08	4.89026e-06	yes
ppa024871m	scaffold_1:22968377-22968848	OK	4.47465	98.2635	4.45681	-5.14782	2.63525e-07	1.92698e-05	yes
ppa024886m	scaffold_4:6230013-6232915	OK	23.5401	2.00184	-3.55572	3.91238	9.1392e-05	0.00266635	yes
ppa024900m	scaffold_1:38001147-38003311	OK	7.1686	35.2584	2.2982	-3.05863	0.00222348	0.031267	yes
ppa024912m	scaffold_1:37642082-37642889	OK	0	26.038	1.79769e+308	1.79769e+308	0.00200332	0.0288573	yes
ppa024923m	scaffold_7:8492905-8493645	OK	33.3467	3.13472	-3.41114	3.97183	7.13238e-05	0.00216542	yes
ppa024954m	scaffold_7:10947365-10950942	OK	13.5066	86.4797	2.67869	-3.69045	0.000223854	0.00544859	yes
ppa025027m	scaffold_4:23623987-23624932	OK	14.5113	2.23041	-2.7018	3.11236	0.00185598	0.0271432	yes
ppa025093m	scaffold_7:17484013-17485415	OK	3.36081	18.015	2.42232	-2.91368	0.00357192	0.0444138	yes
ppa025137m	scaffold_2:22436744-22436969	OK	1173.75	29.581	-5.31032	6.2259	4.78797e-10	8.66069e-08	yes
ppa025237m	scaffold_7:19518653-19519982	OK	0.177004	4.65217	4.71605	-2.99135	0.00277745	0.0363778	yes
ppa025240m	scaffold_2:23278192-23278840	OK	4.03633	24.1952	2.5836	-2.99917	0.00270719	0.0358828	yes
ppa025260m	scaffold_1:27182883-27184670	OK	52.1648	5.89771	-3.14485	4.34413	1.39829e-05	0.000569388	yes
ppa025280m	scaffold_9:1311913-1312267	OK	0	466.133	1.79769e+308	1.79769e+308	0.000750938	0.0142601	yes
ppa025313m	scaffold_2:26268471-26270388	OK	5.95096	58.1783	3.28929	-4.4237	9.70265e-06	0.000412699	yes
ppa025363m	scaffold_1:30238934-30239564	OK	3.19873	30.6973	3.26254	-3.3926	0.000692331	0.0134203	yes
ppa025391m	scaffold_3:4160062-4161549	OK	1.10627	12.912	3.54494	-3.72151	0.000198033	0.00501177	yes
ppa025399m	scaffold_4:1427652-1429526	OK	5.53133	27.6002	2.31898	-2.99445	0.0027494	0.0361481	yes
ppa025409m	scaffold_1:40402127-40403489	OK	253.354	64.3624	-1.97686	3.00905	0.00262069	0.0351322	yes
ppa025450m	scaffold_6:8324821-8328437	OK	1.31583	12.2864	3.22301	-3.82817	0.000129097	0.0035325	yes
ppa025468m	scaffold_1:41404309-41408902	OK	6.22281	0.922295	-2.75427	3.23582	0.00121293	0.0197768	yes
ppa025579m	scaffold_4:4632707-4635159	OK	1.21569	34.8716	4.84221	-5.98768	2.12852e-09	3.1262e-07	yes
ppa025630m	scaffold_8:101584-102463	OK	5.28579	46.6133	3.14055	-3.25225	0.00114495	0.0189545	yes
ppa025682m	scaffold_1:42095372-42096301	OK	0.431008	27.277	5.98383	-3.85595	0.000115281	0.00327437	yes
ppa025707m	scaffold_1:35969865-35971616	OK	6.73384	0.665357	-3.33923	3.5049	0.000456787	0.00952601	yes
ppa025709m	scaffold_3:18221870-18222071	OK	34.9028	477.986	3.77555	-4.15715	3.22238e-05	0.00114172	yes
ppa025722m	scaffold_3:10865555-10866632	OK	32.4713	0	-1.79769e+308	-1.79769e+308	0.00241123	0.0329893	yes
ppa025745m	scaffold_4:19087685-19089387	OK	5.75398	47.8283	3.05523	-4.13154	3.60344e-05	0.00125094	yes
ppa025826m	scaffold_6:18393934-18394984	OK	3.05989	18.0707	2.5621	-3.1327	0.00173204	0.0257024	yes
ppa025833m	scaffold_5:6808044-6809569	OK	0.212744	237.714	10.1259	-6.56456	5.21874e-11	1.17998e-08	yes
ppa025853m	scaffold_2:26208245-26208776	OK	0.30447	26.85	6.46248	-3.01999	0.00252786	0.0342037	yes
ppa025857m	scaffold_5:17181675-17182640	OK	524.627	9.91624	-5.72535	7.33217	2.26485e-13	9.72982e-11	yes
ppa025891m	scaffold_6:23849425-23852003	OK	0.662441	5.49817	3.05309	-3.27994	0.00103828	0.0177884	yes
ppa025908m	scaffold_7:20683385-20684922	OK	47.7332	0.83371	-5.8393	6.68943	2.24039e-11	5.42236e-09	yes
ppa025978m	scaffold_1:11898818-11900117	OK	6.44411	38.1083	2.56405	-3.02097	0.00251969	0.0341723	yes
ppa025994m	scaffold_1:3241202-3241877	OK	18.1792	1.31586	-3.78821	3.81171	0.000138006	0.00373464	yes
ppa026007m	scaffold_2:26210896-26211385	OK	3.14404	27.1824	3.11198	-3.28849	0.00100727	0.017361	yes
ppa026046m	scaffold_3:18052309-18053257	OK	6.42348	39.7079	2.628	-3.47707	0.000506928	0.010358	yes
ppa026090m	scaffold_5:6509442-6511092	OK	2.34108	16.1446	2.7858	-3.55281	0.000381143	0.0082801	yes
ppa026115m	scaffold_1:9701771-9703427	OK	0.429619	12.3688	4.8475	-4.17928	2.92436e-05	0.0010535	yes
ppa026139m	scaffold_2:19377379-19377898	OK	1.89641	20.3308	3.42232	-3.35617	0.000790288	0.0146814	yes
ppa026144m	scaffold_1:26082374-26084974	OK	13.8465	1.52634	-3.18138	4.11193	3.92358e-05	0.00133775	yes
ppa026186m	scaffold_4:9573338-9574928	OK	0	14.845	1.79769e+308	1.79769e+308	0.00214318	0.0305377	yes
ppa026219m	scaffold_1:22611555-22612314	OK	57.8096	2.96181	-4.28676	4.63544	3.56181e-06	0.000177926	yes
ppa026220m	scaffold_4:10586137-10589355	OK	0.156548	29.8034	7.57272	-4.93812	7.88812e-07	4.94706e-05	yes
ppa026255m	scaffold_7:14087677-14089384	OK	0.449502	8.00569	4.15463	-4.16565	3.10463e-05	0.00110685	yes
ppa026263m	scaffold_7:10751773-10756921	OK	2.79061	0.206801	-3.75427	3.20673	0.00134253	0.0212431	yes
ppa026283m	scaffold_3:1951009-1951378	OK	13.2446	119.922	3.17862	-3.87731	0.00010562	0.00304524	yes
ppa026306m	scaffold_7:12408952-12411899	OK	1.12291	32.1023	4.83736	-5.91531	3.31261e-09	4.70445e-07	yes
ppa026311m	scaffold_8:318662-319028	OK	7.35554	59.7781	3.02271	-3.34654	0.000818263	0.014911	yes
ppa026350m	scaffold_4:20823254-20827999	OK	41.1929	4.47898	-3.20115	4.28569	1.82174e-05	0.000704413	yes
ppa026374m	scaffold_5:13553588-13555426	OK	32.4505	0.765156	-5.40634	5.66636	1.45866e-08	1.64e-06	yes
ppa026391m	scaffold_8:11362564-11363292	OK	3.76596	34.6757	3.20284	-3.73607	0.000186918	0.00477267	yes
ppa026397m	scaffold_1:28289619-28293436	OK	2.32137	0.301048	-2.94691	3.0519	0.002274	0.0315745	yes
ppa026425m	scaffold_6:1666476-1668507	OK	8.29705	38.7789	2.2246	-3.16625	0.00154417	0.0236077	yes
ppa026481m	scaffold_4:2340527-2340896	OK	8.4284	201.12	4.57665	-5.41614	6.09004e-08	5.5371e-06	yes
ppa026485m	scaffold_1:17083472-17084313	OK	13.9673	119.261	3.094	-4.29838	1.7205e-05	0.000675002	yes
ppa026593m	scaffold_1:35877406-35879806	OK	9.06786	0.282233	-5.00581	5.20709	1.91825e-07	1.47817e-05	yes
ppa026655m	scaffold_2:9290754-9293480	OK	0	13.1915	1.79769e+308	1.79769e+308	0.00275081	0.0361481	yes
ppa026701m	scaffold_4:16168223-16169167	OK	65.8307	10.1601	-2.69585	3.46917	0.000522068	0.0105918	yes
ppa026713m	scaffold_4:15868277-15873995	OK	0.345421	2.15021	2.63805	-2.89217	0.00382594	0.0466925	yes
ppa026719m	scaffold_3:2948379-2951718	OK	0.770702	6.29678	3.03037	-3.51378	0.000441771	0.00925779	yes
ppa026725m	scaffold_1:26999912-27001109	OK	1.10293	8.11392	2.87906	-3.12447	0.00178125	0.0262513	yes
ppa026734m	scaffold_1:10204815-10205657	OK	0.691397	41.6042	5.91107	-3.80593	0.000141271	0.00378722	yes
ppa026745m	scaffold_7:12590168-12595463	OK	7.92237	1.44394	-2.45593	3.00636	0.00264399	0.0352478	yes
ppa026779m	scaffold_7:16835090-16835582	OK	7.54928	60.0473	2.99169	-2.89569	0.00378329	0.0463284	yes
ppa026810m	scaffold_4:10396268-10397986	OK	24.8625	4.96958	-2.32278	3.01358	0.00258181	0.0347695	yes
ppa026831m	scaffold_3:13803399-13805785	OK	5.89003	0.705094	-3.06239	3.0122	0.00259365	0.0348742	yes
ppa026871m	scaffold_1:27850816-27852467	OK	302.706	16.0432	-4.23789	5.90773	3.46851e-09	4.84576e-07	yes
ppa026875m	scaffold_2:25066252-25068375	OK	0	9.27315	1.79769e+308	1.79769e+308	0.00263853	0.0352022	yes
ppa026887m	scaffold_6:1633633-1635368	OK	89.4033	15.4591	-2.53187	3.47549	0.000509929	0.0103946	yes
ppa026902m	scaffold_1:36997619-36999918	OK	0.397464	4.53599	3.51252	-3.45413	0.000552075	0.0110957	yes
ppa026927m	scaffold_2:18859671-18860523	OK	0.153648	27.7368	7.49603	-3.52427	0.000424644	0.00903124	yes
ppa026952m	scaffold_1:23687838-23689559	OK	0.53653	14.4329	4.74956	-5.0368	4.73372e-07	3.17751e-05	yes
ppa026987m	scaffold_3:3398998-3407918	OK	2.17998	0.241462	-3.17445	3.44718	0.000566478	0.0113322	yes
ppa027002m	scaffold_7:17772776-17773133	OK	0	69.933	1.79769e+308	1.79769e+308	0.00321637	0.0409712	yes
ppa027007m	scaffold_5:6365749-6368647	OK	3.61767	0.163186	-4.47047	2.87331	0.00406192	0.0484723	yes
ppa027013m	scaffold_4:15240523-15242731	OK	4.11627	26.1572	2.6678	-3.05191	0.00227391	0.0315745	yes
ppa027021m	scaffold_1:10105678-10105915	OK	128.322	16.6415	-2.94691	3.0519	0.002274	0.0315745	yes
ppa027045m	scaffold_6:17876270-17877591	OK	0.819456	7.65155	3.22301	-3.14162	0.00168014	0.0250755	yes
ppa027046m	scaffold_6:23159284-23159686	OK	66.6592	327.59	2.29701	-3.17816	0.00148211	0.0228828	yes
ppa027073m	scaffold_6:3321965-3322193	OK	9.09723	184.045	4.33849	-3.69891	0.000216531	0.00537184	yes
ppa027123m	scaffold_8:14235392-14236670	OK	11.6807	0.769434	-3.92419	4.19871	2.68444e-05	0.000983569	yes
ppa027143m	scaffold_2:17105015-17107313	OK	0.85586	13.6151	3.99169	-4.83697	1.31833e-06	7.57666e-05	yes
ppa027154m	scaffold_8:18247129-18248890	OK	3.31879	291.419	6.45629	-7.90721	2.66454e-15	2.18035e-12	yes
ppa027179m	scaffold_6:5858-10719	OK	4.64412	0.470068	-3.30446	3.88888	0.000100709	0.00291343	yes
ppa027182m	scaffold_5:12612820-12614522	OK	5.57174	0.670214	-3.05544	3.17601	0.00149314	0.0229912	yes
ppa027192m	scaffold_5:15093568-15094735	OK	0.413559	10.7265	4.69694	-4.03653	5.4248e-05	0.0017231	yes
ppa027202m	scaffold_1:45074884-45076513	OK	0.233719	20.6107	6.46248	-4.18486	2.85343e-05	0.00103446	yes
ppa027203m	scaffold_2:22707808-22710383	OK	0	6.17116	1.79769e+308	1.79769e+308	0.00393125	0.04744	yes
ppa027208m	scaffold_3:16241423-16242699	OK	0	197.104	1.79769e+308	1.79769e+308	0.000983177	0.0170656	yes
ppa1027131m	scaffold_5:18239183-18240451	OK	51.026	2.15198	-4.5675	5.16737	2.37409e-07	1.75092e-05	yes
ppa1027162m	scaffold_6:13471443-13472810	OK	306.693	18.9963	-4.013	5.37559	7.63307e-08	6.76117e-06	yes
ppa1027164m	scaffold_4:2820106-2821422	OK	0	19.7342	1.79769e+308	1.79769e+308	0.00150893	0.0231927	yes
ppa1027211m	scaffold_1:32222830-32223733	OK	3.13363	16.6495	2.40957	-2.8612	0.00422047	0.0497767	yes
ppa1027214m	scaffold_1:25186880-25189365	OK	0	23.2396	1.79769e+308	1.79769e+308	0.0010454	0.0178216	yes
ppa1027216m	scaffold_6:7366148-7367557	OK	8.73862	0.771589	-3.5015	3.69548	0.000219473	0.0053866	yes
ppa1027226m	scaffold_1:10127192-10128470	OK	0.556226	32.8933	5.88598	-6.11622	9.58221e-10	1.61432e-07	yes
ppb007280m	scaffold_2:19228011-19231052	OK	16.309	0.272909	-5.90111	3.86389	0.000111594	0.00319606	yes
ppb008146m	scaffold_7:19851131-19859389	OK	6.04415	284.204	5.55524	-3.71665	0.000201879	0.00507366	yes
ppb009345m	scaffold_4:8389142-8392748	OK	22.9927	0.900173	-4.67483	3.46471	0.000530795	0.0107182	yes
ppb009805m	scaffold_1:11078624-11079260	OK	0	97.038	1.79769e+308	1.79769e+308	0.000804657	0.0147777	yes
ppb010518m	scaffold_1:9536322-9537106	OK	3.95041	23.4635	2.57035	-2.99898	0.00270881	0.0358828	yes
ppb012900m	scaffold_1:11668023-11670213	OK	0.397457	20.2054	5.6678	-3.63883	0.000273876	0.00646469	yes
ppb013496m	scaffold_8:16093894-16095488	OK	0	13.9401	1.79769e+308	1.79769e+308	0.00337406	0.0424761	yes
ppb013860m	scaffold_3:12419316-12420490	OK	5.34042	61.7381	3.53114	-4.07888	4.52528e-05	0.00148913	yes
ppb015490m	scaffold_4:17404089-17406948	OK	0.242248	8.29385	5.09748	-3.2492	0.0011573	0.0190671	yes
ppb017681m	scaffold_8:15514617-15517889	OK	0.855855	6.65951	2.95998	-3.11127	0.00186284	0.0272187	yes
ppb018970m	scaffold_1:25708090-25710093	OK	25.2435	275.999	3.45068	-4.32946	1.49472e-05	0.00060153	yes
ppb019220m	scaffold_5:2340594-2342223	OK	50.7032	5.73859	-3.14331	3.89336	9.88671e-05	0.00286498	yes
ppb019226m	scaffold_2:14568693-14569269	OK	0	25.5459	1.79769e+308	1.79769e+308	0.00373004	0.0459148	yes
ppb020590m	scaffold_6:6631222-6632054	OK	3.64644	82.3514	4.49723	-5.63493	1.75131e-08	1.92913e-06	yes
ppb020591m	scaffold_5:4063729-4065532	OK	27.5843	2.06723	-3.73807	4.83457	1.33431e-06	7.61756e-05	yes
ppb021022m	scaffold_5:4046472-4048275	OK	17.9952	1.16282	-3.95191	4.8079	1.52522e-06	8.56518e-05	yes
ppb022491m	scaffold_6:27557569-27557776	OK	63.0219	575.381	3.19059	-3.84282	0.000121628	0.00339846	yes
ppb022512m	scaffold_6:24506102-24510208	OK	0	32.1729	1.79769e+308	1.79769e+308	0.000855411	0.01532	yes
