# Supplementary material for: Thermal-responsive genetic and epigenetic regulation of DAM cluster controlling dormancy and chilling requirement in peach floral buds
Source: Hortic Res. 2020 Aug 1;7:114. doi: 10.1038/s41438-020-0336-y (PMC7395172; doi:10.1038/s41438-020-0336-y)
Supplement: Supplementary file 2 — Supplementary Table S2 [file 41438_2020_336_MOESM2_ESM.xlsx]

## Sheet: Sheet1
	Chromosome 1						Chromosome 1
	Genome cooridnators						Genome cooridnators
Sr loci	Start	End	Position in DAMs	Size		Mr locus	Start	End	Size	Overlapped Mr&Sr
				(bp)					(bp)	(bp)
Sr1	46397676	46397718	DAM1 intron2	43		Mr1	46397676	46397718	43
						Mr1a	46396247	46396506	260
Sr2	46395667	46396032	DAM1 intron2	360		Mr2	46395511	46396032	522	366
Sr3	46393144	46393422	DAM1 intron3	250		Mr3	46393080	46393543	464	279
Sr4	46391996	46392228	DAM1 intron5	230		Mr4	46391860	46392421	562	233
Sr5	46390832	46390951	DAM1 intron 8	120		Mr5	46390829	46390954	126	120
Sr6	46390445	46390550	DAM1 exon 9	110		Mr6	46390445	46390550	106	106
Sr7	46390312	46390429	DAM1 Exon 9	130		Mr7	46390152	46390430	279	118
Sr8	46388339	46388445	DAM2 intron2	100		Mr8	46388285	46388520	236	107
Sr9	46387729	46387816	DAM2 intron2	85		Mr9	46387649	46387929	281	88
Sr10	46387056	46387171	DAM2 intron2	110		Mr10	46387056	46387468	413	116
Sr11	46386483	46386607	DAM2 intron2	120		Mr11	46386471	46386607	137	125
Sr12	46384298	46384372	DAM2 intron 8	80		Mr12	46384253	46384371	119	75
Sr13	46382827	46383074	DAM3 3' utrc	250		Mr13	46382827	46383081	255	248
Sr14	46371787	46372007	DAM3 promoter	170		Mr14	46371656	46371932	277	94
Sr15	46370201	46370299	DAM3 Intron2	100		Mr15	46370163	46370299	137	101
Sr16	46369810	46369877	DAM3 Intron2	70		Mr16	46369799	46369893	95	68
Sr17	46367773	46368233	DAM3 Intron2	470		Mr17	46367485	46368547	1063	461
Sr18	46366292	46366331	DAM3 Intron2	40		Mr18	46366239	46366464	226	41
						Mr18a	46365011	46365939	929
						Mr18b	46364341	46364601	261
Sr19	46362705	46362962	DAM3 exon 8	260		Mr19	46362705	46362962	258	258
Sr20	46361824	46361926	DAM3 exon 9	105		Mr20	46361780	46361956	177	103
Sr21	46359098	46359683	DAM4 intron2	580		Mr21	46359089	46359676	588	579
						Mr21a	46357209	46357261	53
Sr22	46356007	46356394	DAM4 intron 3	390		Mr22	46356050	46356477	428	345
Sr23	46355488	46355554	DAM4 intron 3	70		Mr23	46355486	46355683	198	67
						Mr23a	46354144	46354565	422
Sr24	46352613	46352737	DAM4 exon9	340		Mr24	46352596	46352717	122	105
							Mr24 and 24a could be as one
						Mr24a	46352264	46352423	160
Sr25	46350240	46350556	DAM5 intron 2	320		Mr25	46350113	46350548	436	309
Sr26	46348178	46348634	DAM5 Intron 2	460		Mr26	46348145	46348647	503	457
Sr27	46347345	46347570	DAM5 intron 2	220		Mr27	46347243	46347707	465	226
Sr28	46344289	46344360	DAM5 exon8	80		Mr28	46344289	46344360	72	72
Sr29	46343212	46343803	DAM5 intron 8	240		Mr29	46343199	46343783	585	572
Sr30	46340917	46341072	DAM6 intron2	150		Mr30	46340827	46341036	210	120
Sr31	46339587	46339965	DAM6 intron2	380		Mr31	46339477	46340005	529	379
Sr32	46337664	46337834	DAM6 intron 3	160		Mr32	46337664	46337834	171	171
						Mr32a	46337196	46337327	132
Sr33	46336741	46336868	DAM6 inton5	160		Mr33	46336717	46336965	249	128
Sr34	46334765	46334800	DAM6 '3 utrc	35		Mr34	46334765	46334845	81	79
